# Supplementary material for: C3 cotyledons are followed by C4 leaves: intra-individual transcriptome analysis of Salsola soda (Chenopodiaceae)
Source: J Exp Bot. 2016 Sep 22;68(2):161–76. doi: 10.1093/jxb/erw343 (PMC5853821; doi:10.1093/jxb/erw343)
Supplement: Supplementary_Table_S3 [file erw343_suppl_supplementary_table_s3.xlsx]

## Sheet: Supplementary Table S3
Locus (Arabidopsis)	Annotation (TAIR9)	Pathway - course	MapMan Description	Mapman pathway assignment	MapMan BINCODE	length of CDS [bp]	Expression, sample [RPKM]															Expression, mean [RPKM]					log2 fold change (FC)										False discovery rate (FDR)
							yS_1	yS_2	yS_3	Cot_1	Cot_2	Cot_3	1L_1	1L_2	1L_3	2L_1	2L_2	2L_3	oL_1	oL_2	oL_3	yS_mean	Cot_mean	1L_mean	2L_mean	oL_mean	Cot_vs._yS	1L_vs._yS	2L_vs._yS	oL_vs._yS	1L_vs._Cot	2L_vs._Cot	oL_vs._Cot	1L_vs._2L	oL_vs._1L	oL_vs._2L	Cot_vs._yS	1L_vs._yS	2L_vs._yS	oL_vs._yS	1L_vs._Cot	2L_vs._Cot	oL_vs._Cot	1L_vs._2L	oL_vs._1L	oL_vs._2L
AT1G03090	MCCA is the biotinylated subunit of the dimer MCCase, which is involved in leucine degradation. Both subunits are nuclear coded and the active enzyme is located in the mitochondrion.	amino acid metabolism	Symbols: MCCA | MCCA; methylcrotonoyl-CoA carboxylase | chr1:739679-744184 FORWARD	amino acid metabolism.degradation.branched-chain group.leucine	13.2.4.4	2546	13.6836	23.1012	7.13047	20.0094	17.3169	18.8788	11.2406	9.80783	14.6457	7.71179	8.46019	6.72402	18.5764	15.9893	20.0382	14.6384	18.735	11.8981	7.632	18.2013	-0.0159089	-0.342177	-0.852374	0.100484	-0.325209	-0.835453	0.117481	0.510231	0.442682	0.952913	1	0.330574	0.00238059	1	0.543237	0.00752775	1	0.851817	0.257558	0.00170452
AT1G09795	ATP phosphoribosyl transferase, catalyses first step of histidine biosynthesis	amino acid metabolism	Symbols: ATATP-PRT2, HISN1B | ATATP-PRT2 (ATP PHOSPHORIBOSYL TRANSFERASE 2); ATP phosphoribosyltransferase | chr1:3173534-3176910 FORWARD	amino acid metabolism.synthesis.histidine.ATP phosphoribosyl transferase	13.1.7.1	1516	22.1721	35.3377	12.0439	57.8881	63.5801	48.9857	95.5561	98.5637	110.128	90.1159	88.6814	95.4691	74.7742	86.4776	81.4401	23.1846	56.818	101.416	91.4221	80.8973	0.899526	2.06895	2.05055	1.58322	1.17194	1.15354	0.686204	0.0183998	-0.485734	-0.467334	0.0018025	9.29058e-21	1.88447e-20	8.94455e-13	6.04217e-07	7.5309e-07	0.00721038	1	0.0812152	0.0994583
AT1G12050	fumarylacetoacetase, putative; FUNCTIONS IN: fumarylacetoacetase activity, catalytic activity; INVOLVED IN: aromatic amino acid family metabolic process, metabolic process; LOCATED IN: cellular_component unknown; EXPRESSED IN: 23 plant structures; EXPRESSED DURING: 13 growth stages; CONTAINS InterPro DOMAIN/s: Fumarylacetoacetase, C-terminal-like (InterPro:IPR002529), Fumarylacetoacetase, C-termi…	amino acid metabolism	fumarylacetoacetase, putative | chr1:4072752-4076207 FORWARD	amino acid metabolism.degradation.aromatic aa.tyrosine	13.2.6.2	1675	11.4447	40.3835	19.7457	112.612	120.063	107.876	73.9442	86.5001	80.8499	65.1673	72.1802	71.0239	77.9759	70.038	59.3064	23.8579	113.517	80.4314	69.4571	69.1068	1.85116	1.68368	1.60559	1.29929	-0.16739	-0.245476	-0.551794	0.0780856	-0.384401	-0.306316	4.71027e-09	6.827e-09	3.21685e-08	9.69355e-06	1	0.77365	0.163465	1	0.414583	0.60337
AT1G15410	aspartate-glutamate racemase family; FUNCTIONS IN: racemase and epimerase activity, acting on amino acids and derivatives; INVOLVED IN: amino acid metabolic process, metabolic process; LOCATED IN: chloroplast; EXPRESSED IN: 22 plant structures; EXPRESSED DURING: 13 growth stages; CONTAINS InterPro DOMAIN/s: Asp/Glu/hydantoin racemase (InterPro:IPR015942), Aspartate racemase (InterPro:IPR004380), …	amino acid metabolism	aspartate-glutamate racemase family | chr1:5298324-5300927 FORWARD	amino acid metabolism.synthesis.glutamate family.arginine.aspartate racemase	13.1.2.3.31	2306	0.303673	0	0.0904895	1.02119	1.89874	2.42744	1.94474	1.59317	1.45952	0.774037	0.994724	0.704635	0.109483	0.169202	0.15385	0.131387	1.78246	1.66581	0.824465	0.144178	3.2212	3.45082	2.56855	-0.179957	0.226984	-0.655796	-3.41371	0.882569	-3.63792	-2.75516	2.24687e-07	2.62649e-09	4.23699e-05	1	1	0.348759	8.13438e-10	0.757397	1.76859e-10	5.60198e-06
AT1G21400	2-oxoisovalerate dehydrogenase, putative / 3-methyl-2-oxobutanoate dehydrogenase, putative / branched-chain alpha-keto acid dehydrogenase E1 alpha subunit, putative; FUNCTIONS IN: oxidoreductase activity, acting on the aldehyde or oxo group of donors, disulfide as acceptor, 3-methyl-2-oxobutanoate dehydrogenase (2-methylpropanoyl-transferring) activity; INVOLVED IN: metabolic process; EXPRESSED I…	amino acid metabolism	2-oxoisovalerate dehydrogenase, putative / 3-methyl-2-oxobutanoate dehydrogenase, putative / branched-chain alpha-keto acid dehydrogenase E1 alpha subunit, putative | chr1:7493426-7496710 FORWARD	amino acid metabolism.degradation.branched-chain group.shared	13.2.4.1	1955	19.2529	4.20202	6.40416	21.7219	8.86522	40.4292	12.2844	8.48581	8.83435	4.00318	4.20677	3.79952	10.202	8.44888	11.215	9.95303	23.6721	9.86819	4.00316	9.9553	0.717533	-0.245924	-1.41846	-0.40655	-0.963377	-2.13613	-1.12402	1.17269	-0.16064	1.01206	0.310463	1	0.0386529	0.786669	0.336284	0.00373238	0.208333	0.87327	1	0.278323
AT1G24807	anthranilate synthase beta subunit, putative; FUNCTIONS IN: catalytic activity, anthranilate synthase activity; INVOLVED IN: glutamine metabolic process, biosynthetic process, metabolic process; LOCATED IN: chloroplast; CONTAINS InterPro DOMAIN/s: Glutamine amidotransferase class-I, C-terminal (InterPro:IPR000991), Glutamine amidotransferase superfamily (InterPro:IPR011702), Glutamine amidotransf…	amino acid metabolism	anthranilate synthase beta subunit, putative | chr1:8771766-8773535 REVERSE	0	13.1.6.5.1	708	5.43994	9.75149	2.35784	19.7348	23.9642	20.8727	27.1701	26.0264	24.019	26.0835	27.4994	24.9995	27.3387	26.5446	26.4581	5.84976	21.5239	25.7385	26.1942	26.7805	1.48611	2.06307	2.21987	1.95537	0.589985	0.74681	0.482252	-0.15682	-0.10773	-0.26455	1.43236e-06	2.21203e-16	8.36455e-19	1.06918e-14	0.0456115	0.00542956	0.124059	1	1	0.552386
AT1G24909	anthranilate synthase beta subunit, putative; FUNCTIONS IN: catalytic activity, anthranilate synthase activity; INVOLVED IN: glutamine metabolic process, biosynthetic process, metabolic process; CONTAINS InterPro DOMAIN/s: Glutamine amidotransferase class-I, C-terminal (InterPro:IPR000991), Glutamine amidotransferase superfamily (InterPro:IPR011702), Glutamine amidotransferase of anthranilate syn…	amino acid metabolism	anthranilate synthase beta subunit, putative | chr1:8785785-8787914 REVERSE	0	13.1.6.5.1	1029	3.48774	6.53962	1.52091	12.2817	15.602	13.2734	18.2929	16.6243	16.268	17.1461	18.5947	15.9037	17.8289	17.5688	17.6528	3.84942	13.719	17.0617	17.2148	17.6835	1.4438	2.07894	2.22298	1.9657	0.647248	0.791317	0.533987	-0.144065	-0.113257	-0.257323	4.88691e-06	2.33395e-15	2.11195e-17	8.38196e-14	0.0331399	0.00479024	0.0962678	1	1	0.610064
AT1G25083	anthranilate synthase beta subunit, putative; FUNCTIONS IN: catalytic activity, anthranilate synthase activity; INVOLVED IN: glutamine metabolic process, biosynthetic process, metabolic process; CONTAINS InterPro DOMAIN/s: Glutamine amidotransferase class-I, C-terminal (InterPro:IPR000991), Glutamine amidotransferase superfamily (InterPro:IPR011702), Glutamine amidotransferase of anthranilate syn…	amino acid metabolism	anthranilate synthase beta subunit, putative | chr1:8808549-8810443 REVERSE	0	13.1.6.5.1	794	4.52	8.47515	1.97105	15.9167	20.2197	17.2019	23.707	21.5446	21.0828	22.2208	24.0981	20.6108	23.1057	22.7686	22.8774	4.98873	17.7794	22.1115	22.3099	22.9173	1.44381	2.07894	2.22298	1.9657	0.647248	0.791317	0.533987	-0.144065	-0.113257	-0.257323	4.90581e-06	2.33395e-15	2.11195e-17	8.38196e-14	0.0331399	0.00479024	0.0962678	1	1	0.610064
AT1G25220	Catalyzes the first step of tryptophan biosynthesis: Chorismate L-Glutamine = Anthranilate Pyruvate L-Glutamate. Functions as a heterocomplex with anthranilate synthase alpha subunit (ASA1 or ASA2).	amino acid metabolism	Symbols: ASB1, TRP4, WEI7 | ASB1 (ANTHRANILATE SYNTHASE BETA SUBUNIT 1); anthranilate synthase | chr1:8837070-8839501 REVERSE	0	13.1.6.5.1	1214	4.0378	4.6792	1.97668	9.56951	12.473	10.8818	13.7554	12.0577	12.9134	14.4767	13.7333	13.1934	12.3391	11.8918	13.5599	3.56456	10.9748	12.9088	13.8011	12.5969	1.18099	1.7421	1.96967	1.54201	0.565435	0.793048	0.365308	-0.227606	-0.200119	-0.427725	0.00010152	3.07116e-13	8.76706e-17	1.67012e-10	0.0386082	0.00117246	0.266295	1	0.706523	0.142145
AT1G29410	Encodes phosphoribosylanthranilate isomerase which catalyzes the third step in tryptophan biosynthesis.	amino acid metabolism	Symbols: PAI3 | PAI3 (phosphoribosylanthranilate isomerase 3); phosphoribosylanthranilate isomerase | chr1:10297877-10300005 REVERSE	0	13.1.6.5.3	1009	1.99532	5.88973	2.37829	3.96758	7.89535	6.80522	5.5557	5.40474	4.389	4.5586	4.15861	4.60113	3.41961	4.38258	3.44582	3.42111	6.22272	5.11648	4.43944	3.74934	0.470714	0.517518	0.44081	-0.0859569	0.0492992	-0.0274404	-0.554512	0.0767287	-0.603717	-0.526982	0.338155	0.203745	0.317241	1	1	1	0.265619	1	0.1884	0.293464
AT1G31230	Encodes a bifunctional aspartate kinase/homoserine dehydrogenase. These two activities catalyze the first and the third steps toward the synthesis of the essential amino acids threonine, isoleucine and methionine.	amino acid metabolism	Symbols: AK-HSDH I, AK-HSDH | AK-HSDH I (ASPARTATE KINASE-HOMOSERINE DEHYDROGENASE I); aspartate kinase/ homoserine dehydrogenase | chr1:11158618-11163274 REVERSE	amino acid metabolism.synthesis.aspartate family.misc.homoserine.aspartate kinase	13.1.3.6.1.1	2988	12.5676	14.3023	14.2465	54.0907	53.3227	39.391	37.8571	47.8174	42.8919	40.2762	41.1927	43.9317	31.6006	33.7772	28.0926	13.7054	48.9348	42.8555	41.8002	31.1568	1.30879	1.45242	1.55134	0.834249	0.141846	0.240768	-0.476344	-0.0989218	-0.618186	-0.717107	7.40375e-06	2.2732e-09	1.57826e-10	0.000944422	1	0.655575	0.145812	1	0.034583	0.0107471
AT1G31860	encodes a bifunctional protein that has phosphoribosyl-ATP pyrophosphohydrolase (PRA-PH) and phosphoribosyl-AMP cyclohydrolase (PRA-CH) activities.	amino acid metabolism	Symbols: AT-IE, HISN2 | AT-IE; phosphoribosyl-AMP cyclohydrolase/ phosphoribosyl-ATP diphosphatase | chr1:11434108-11436607 REVERSE	amino acid metabolism.synthesis.histidine.phosphoribosyl-ATP diphosphatase	13.1.7.2	1065	5.75338	14.2783	2.6451	33.241	50.477	30.555	49.533	48.4565	43.7445	32.6173	34.1987	35.6909	30.3435	30.7136	28.0492	7.55893	38.091	47.2446	34.169	29.7021	1.9912	2.64189	2.3066	1.80972	0.651824	0.316524	-0.1804	0.335294	-0.83221	-0.496915	3.24734e-09	1.12628e-15	1.9497e-12	3.58038e-08	0.130782	0.655643	1	1	0.0295814	0.296646
AT1G43710	embryo defective 1075 (emb1075); FUNCTIONS IN: pyridoxal phosphate binding, carboxy-lyase activity, catalytic activity; INVOLVED IN: embryonic development ending in seed dormancy, amino acid metabolic process; LOCATED IN: cellular_component unknown; EXPRESSED IN: 25 plant structures; EXPRESSED DURING: 15 growth stages; CONTAINS InterPro DOMAIN/s: Pyridoxal phosphate-dependent transferase, major r…	amino acid metabolism	Symbols: emb1075 | emb1075 (embryo defective 1075); carboxy-lyase/ catalytic/ pyridoxal phosphate binding | chr1:16486320-16488384 REVERSE	amino acid metabolism.degradation.histidine	13.2.7	1749	426.257	637.235	695.503	670.154	109.386	790.736	155.531	151.272	170.101	118.344	138.316	158.036	230.67	317.973	164.752	586.332	523.425	158.968	138.232	237.798	-0.665686	-2.08839	-2.16149	-1.66135	-1.42271	-1.4958	-0.995663	0.0730971	0.427043	0.500141	0.321655	0.000734243	0.000464484	0.0083539	0.0623522	0.0408742	0.252076	1	0.850973	0.764886
AT1G50090	aminotransferase class IV family protein; FUNCTIONS IN: branched-chain-amino-acid transaminase activity, catalytic activity; INVOLVED IN: branched chain family amino acid metabolic process, metabolic process; LOCATED IN: cellular_component unknown; EXPRESSED IN: root; CONTAINS InterPro DOMAIN/s: Aminotransferase, class IV (InterPro:IPR001544), Aminotransferase, class IV, conserved site (InterPro:…	amino acid metabolism	aminotransferase class IV family protein | chr1:18554641-18556794 REVERSE	misc.aminotransferases.aminotransferase class IV family protein	26.26.1	1104	2.85436	1.26657	1.41759	9.38537	9.25404	9.12663	6.3604	8.42341	7.62152	11.3797	7.60151	10.4079	6.47938	5.41915	5.39881	1.84617	9.25535	7.46844	9.79635	5.76578	1.80995	1.83136	2.35855	1.2931	0.0163648	0.543703	-0.5221	-0.527302	-0.538413	-1.06571	2.84135e-06	1.99995e-07	6.94154e-12	0.00045231	1	0.200624	0.26228	1	0.222778	0.00230192
AT1G50575	lysine decarboxylase family protein; FUNCTIONS IN: carboxy-lyase activity; INVOLVED IN: metabolic process; LOCATED IN: chloroplast; EXPRESSED IN: 23 plant structures; EXPRESSED DURING: 15 growth stages; CONTAINS InterPro DOMAIN/s: Conserved hypothetical protein CHP00730 (InterPro:IPR005269); Has 2104 Blast hits to 2104 proteins in 559 species: Archae - 2; Bacteria - 1299; Metazoa - 4; Fungi - 31;…	amino acid metabolism	lysine decarboxylase family protein | chr1:18728719-18730409 REVERSE	amino acid metabolism.degradation.aspartate family.lysine	13.2.3.5.1	1177	32.1279	17.8202	18.7926	23.0086	19.0652	23.3989	12.9345	15.5093	15.2759	12.1321	13.1668	11.488	23.023	19.3377	21.5219	22.9136	21.8242	14.5732	12.2623	21.2942	-0.599067	-0.859048	-0.973188	-0.478821	-0.260237	-0.374394	0.120036	0.114153	0.380261	0.494413	0.102665	0.00864	0.00248746	0.196203	0.820563	0.514369	1	1	0.487757	0.286795
AT1G55510	branched-chain alpha-keto acid decarboxylase E1 beta	amino acid metabolism	Symbols: BCDH BETA1 | BCDH BETA1 (BRANCHED-CHAIN ALPHA-KETO ACID DECARBOXYLASE E1 BETA SUBUNIT); 3-methyl-2-oxobutanoate dehydrogenase (2-methylpropanoyl-transferring)/ catalytic | chr1:20723302-20725668 FORWARD	amino acid metabolism.degradation.branched-chain group.shared	13.2.4.1	1402	43.8293	32.5387	13.5441	62.8191	59.3375	75.3809	38.6789	38.9381	38.0308	35.0111	33.5204	31.9133	63.5069	54.6862	62.7569	29.9707	65.8458	38.5493	33.4816	60.3167	0.696036	0.246026	0.17573	0.723675	-0.44986	-0.520159	0.0278053	0.0702979	0.477661	0.547959	0.0529171	0.65725	0.852442	0.0337851	0.396324	0.256256	1	1	0.313377	0.213956
AT1G64660	Encodes a functional methionine gamma-lyase, a cytosolic enzyme catalyzes the degradation of methionine into methanethiol, alpha-ketobutyrate and ammonia. The catabolism of excess methionine is important to methionine homeostasis.	amino acid metabolism	Symbols: ATMGL | ATMGL (ARABIDOPSIS THALIANA METHIONINE GAMMA-LYASE); catalytic/ methionine gamma-lyase | chr1:24028918-24030780 FORWARD	amino acid metabolism.degradation.aspartate family.methionine.methionine gamma-lyase	13.2.3.4.1	1628	2.41954	41.8714	5.83196	15.2363	1.27004	18.2004	37.0427	40.9021	34.3291	14.3796	17.3546	13.6881	20.9872	85.761	31.7732	16.7076	11.5689	37.4246	15.1408	46.1738	-0.679652	1.3037	0.132957	1.48941	1.98226	0.811447	2.16798	1.17079	0.185715	1.35651	0.612385	0.255453	1	0.181504	0.126561	0.757618	0.0788172	1	1	0.358418
AT1G65960	glutamate decarboxylase (GAD2)	amino acid metabolism	Symbols: GAD2 | GAD2 (GLUTAMATE DECARBOXYLASE 2); calmodulin binding / glutamate decarboxylase | chr1:24552003-24557730 FORWARD	amino acid metabolism.synthesis.central amino acid metabolism.GABA.Glutamate decarboxylase	13.1.1.1.1	1428	24.274	1.83599	1.02289	53.375	60.0457	53.677	12.1486	9.04475	8.62132	21.8741	22.9195	24.5456	100.951	112.163	59.4777	9.0443	55.6992	9.93821	23.1131	90.8639	2.08146	-0.0693683	1.27638	2.95954	-2.15136	-0.805464	0.87775	-1.34585	3.02905	1.6832	0.00716652	1	0.201381	0.00119392	0.0477644	0.680868	0.631345	1	0.00264573	0.134627
AT1G71920	histidinol-phosphate aminotransferase, putative; FUNCTIONS IN: transferase activity, transferring nitrogenous groups, pyridoxal phosphate binding, histidinol-phosphate transaminase activity, catalytic activity; INVOLVED IN: biosynthetic process, histidine biosynthetic process; LOCATED IN: chloroplast; CONTAINS InterPro DOMAIN/s: Aminotransferase, class I and II (InterPro:IPR004839), Pyridoxal pho…	amino acid metabolism	histidinol-phosphate aminotransferase, putative | chr1:27067128-27069166 FORWARD	amino acid metabolism.synthesis.histidine	13.1.7.7	1548	5.71117	11.2346	3.84177	52.8884	52.2483	48.0213	38.4234	40.4572	40.4516	35.2569	38.3823	34.4891	54.1467	44.0673	48.7248	6.9292	51.0526	39.7774	36.0428	48.9796	2.49154	2.45195	2.44263	2.58253	-0.0295196	-0.0388316	0.101062	0.00931188	0.13058	0.139892	1.34441e-19	1.20964e-33	2.08161e-33	6.97009e-37	1	1	1	1	0.893269	0.865002
AT1G72190	oxidoreductase family protein; FUNCTIONS IN: in 6 functions; INVOLVED IN: homoserine biosynthetic process, metabolic process; EXPRESSED IN: 22 plant structures; EXPRESSED DURING: 13 growth stages; CONTAINS InterPro DOMAIN/s: D-isomer specific 2-hydroxyacid dehydrogenase, catalytic region (InterPro:IPR006139), D-isomer specific 2-hydroxyacid dehydrogenase, NAD-binding (InterPro:IPR006140), NAD(P)-…	amino acid metabolism	oxidoreductase family protein | chr1:27167363-27169717 REVERSE	amino acid metabolism.degradation.serine-glycine-cysteine group.glycine	13.2.5.2	1238	4.45446	7.90633	2.19119	15.5343	16.0136	11.9369	21.9729	24.3434	24.8254	18.355	20.5622	18.2814	14.0713	14.6028	15.9335	4.85066	14.4949	23.7139	19.0662	14.8692	1.18484	2.21963	2.03871	1.38639	1.04376	0.862831	0.210425	0.180927	-0.833316	-0.652387	9.0616e-05	2.90285e-19	1.49853e-16	3.45219e-08	4.94009e-05	0.00109145	0.761514	1	0.00168705	0.0201646
AT1G75330	ORNITHINE CARBAMOYLTRANSFERASE (OTC); FUNCTIONS IN: amino acid binding, ornithine carbamoyltransferase activity, carboxyl- or carbamoyltransferase activity; INVOLVED IN: amino acid metabolic process; LOCATED IN: chloroplast, chloroplast stroma; EXPRESSED IN: 23 plant structures; EXPRESSED DURING: 13 growth stages; CONTAINS InterPro DOMAIN/s: Aspartate/ornithine carbamoyltransferase, carbamoyl-P b…	amino acid metabolism	Symbols: OTC | OTC (ORNITHINE CARBAMOYLTRANSFERASE); amino acid binding / carboxyl- or carbamoyltransferase/ ornithine carbamoyltransferase | chr1:28266259-28268412 REVERSE	amino acid metabolism.synthesis.glutamate family.arginine.ornithine carbamoyltransferase	13.1.2.3.21	1355	40.5691	139.571	172.71	82.4931	94.3824	48.0862	67.325	115.909	113.736	92.9703	111.399	104.114	57.0768	53.0797	45.2442	117.617	74.9872	98.9901	102.828	51.8002	-1.22018	-0.479191	-0.288592	-1.57505	0.741192	0.931794	-0.354699	-0.190601	-1.09588	-1.28648	0.010032	0.496131	0.81825	0.0020388	0.343932	0.157599	0.883016	1	0.0754844	0.0292157
AT1G80360	aminotransferase class I and II family protein; FUNCTIONS IN: transferase activity, transferring nitrogenous groups, pyridoxal phosphate binding, transaminase activity, catalytic activity; INVOLVED IN: asparagine catabolic process, biosynthetic process, glutamate catabolic process to oxaloacetate, aspartate transamidation; EXPRESSED IN: 25 plant structures; EXPRESSED DURING: 14 growth stages; CON…	amino acid metabolism	aminotransferase class I and II family protein | chr1:30208499-30210803 REVERSE	amino acid metabolism.synthesis.aromatic aa.phenylalanine and tyrosine	13.1.6.2	1492	8.27228	12.5349	21.8179	25.306	27.7976	19.8094	15.1473	14.8512	15.0189	11.0431	11.7369	12.5632	24.536	18.4803	18.9755	14.2084	24.3043	15.0058	11.781	20.6639	0.170261	-0.188717	-0.406429	0.0992077	-0.357963	-0.575699	-0.0700116	0.217729	0.287944	0.505673	0.989933	0.928834	0.466002	1	0.761544	0.359555	1	1	0.85297	0.459113
AT1G80555	3-isopropylmalate dehydrogenase/ oxidoreductase, acting on the CH-OH group of donors, NAD or NADP as acceptor; FUNCTIONS IN: 3-isopropylmalate dehydrogenase activity, oxidoreductase activity, acting on the CH-OH group of donors, NAD or NADP as acceptor; INVOLVED IN: leucine biosynthetic process, metabolic process; LOCATED IN: chloroplast, cytoplasm; CONTAINS InterPro DOMAIN/s: 3-isopropylmalate d…	amino acid metabolism	3-isopropylmalate dehydrogenase/ oxidoreductase, acting on the CH-OH group of donors, NAD or NADP as acceptor | chr1:30286956-30287741 FORWARD	0	35.1	714	0.122596	0	0	0	0	0	0	0	0	0	0	0	0	0	0	0.0408654	0	0	0	0	-2.23837	-2.12271	-2.11604	-2.12796	0	0	0	0	0	0	1	1	1	1	1	1	1	1	1	1
AT2G02000	glutamate decarboxylase 3 (GAD3); FUNCTIONS IN: calmodulin binding; INVOLVED IN: carboxylic acid metabolic process, glutamate metabolic process, glutamate decarboxylation to succinate; LOCATED IN: cellular_component unknown; CONTAINS InterPro DOMAIN/s: Pyridoxal phosphate-dependent transferase, major region (InterPro:IPR015424), Pyridoxal phosphate-dependent decarboxylase (InterPro:IPR002129), Gl…	amino acid metabolism	Symbols: GAD3 | GAD3 (glutamate decarboxylase 3); calmodulin binding | chr2:469370-472070 REVERSE	amino acid metabolism.synthesis.central amino acid metabolism.GABA.Glutamate decarboxylase	13.1.1.1.1	1711	11.2551	0.91939	0.731743	27.5263	33.0185	27.6557	7.48369	5.23379	5.90122	14.2839	15.1394	16.4497	69.0559	64.8398	38.443	4.30206	29.4002	6.20624	15.291	57.4462	2.22313	0.318721	1.74552	3.35707	-1.90509	-0.478082	1.13353	-1.42695	3.03854	1.61158	0.00162391	0.997088	0.0391171	6.25881e-05	0.0572394	0.956498	0.355973	0.888877	0.000843518	0.110935
AT2G03667	asparagine synthase (glutamine-hydrolyzing); FUNCTIONS IN: asparagine synthase (glutamine-hydrolyzing) activity; INVOLVED IN: asparagine biosynthetic process; LOCATED IN: cellular_component unknown; CONTAINS InterPro DOMAIN/s: Rossmann-like alpha/beta/alpha sandwich fold (InterPro:IPR014729), Asparagine synthase (InterPro:IPR001962), Glutamine amidotransferase, type II (InterPro:IPR017932); Has 8…	amino acid metabolism	asparagine synthase (glutamine-hydrolyzing) | chr2:1114127-1117439 FORWARD	0	13.1.3.1.1	2043	7.24091	15.528	4.95371	9.75915	9.01915	9.24268	6.32531	8.28888	6.28618	6.92224	7.72251	6.78883	9.47421	8.43509	9.27323	9.24088	9.34033	6.96679	7.14453	9.06084	-0.353284	-0.453484	-0.282278	-0.239033	-0.0960391	0.0751912	0.118445	-0.171223	0.214475	0.0432514	0.360072	0.105555	0.400602	0.528967	1	1	1	1	0.72188	1
AT2G13810	AGD2-LIKE DEFENSE RESPONSE PROTEIN1 (ALD1); FUNCTIONS IN: transferase activity, transferring nitrogenous groups, pyridoxal phosphate binding, transaminase activity, catalytic activity; INVOLVED IN: asparagine catabolic process, biosynthetic process, glutamate catabolic process to oxaloacetate, aspartate transamidation; LOCATED IN: chloroplast; EXPRESSED IN: sepal, root, stamen; EXPRESSED DURING: …	amino acid metabolism	Symbols: ALD1 | ALD1 (AGD2-LIKE DEFENSE RESPONSE PROTEIN1); catalytic/ pyridoxal phosphate binding / transaminase/ transferase, transferring nitrogenous groups | chr2:5768446-5772259 FORWARD	amino acid metabolism.synthesis.aromatic aa.phenylalanine and tyrosine	13.1.6.2	1535	3.82069	3.30215	5.98138	10.1252	4.6352	13.9547	2.72933	5.01116	2.82732	3.13067	4.04569	3.44032	1.58991	2.0335	1.61789	4.36807	9.57169	3.5226	3.53889	1.7471	0.568672	-0.575713	-0.429448	-1.73017	-1.14318	-0.996859	-2.29839	-0.146302	-1.15499	-1.30128	0.381724	0.37843	0.58584	0.00114049	0.0732841	0.125803	3.53533e-05	1	0.0729298	0.0365383
AT2G14170	Arabidopsis thaliana methylmalonate-semialdehyde dehydrogenase	amino acid metabolism	Symbols: ALDH6B2 | ALDH6B2; 3-chloroallyl aldehyde dehydrogenase/ methylmalonate-semialdehyde dehydrogenase (acylating)/ oxidoreductase | chr2:5977356-5981899 REVERSE	amino acid metabolism.degradation.branched-chain group.valine	13.2.4.3	2195	13.7183	33.1258	16.6365	65.6933	63.0841	68.2771	31.0494	33.7363	31.7158	24.8332	24.4434	25.7243	42.9021	38.218	41.3451	21.1602	65.6848	32.1672	25.0003	40.8217	1.22471	0.520117	0.289867	0.697808	-0.704199	-0.934456	-0.526503	0.230255	0.177694	0.40795	7.76861e-06	0.0225049	0.273422	0.00155359	0.00394048	4.30278e-05	0.043397	1	0.766501	0.151799
AT2G26800	hydroxymethylglutaryl-CoA lyase, putative / 3-hydroxy-3-methylglutarate-CoA lyase, putative / HMG-CoA lyase, putative; FUNCTIONS IN: hydroxymethylglutaryl-CoA lyase activity, catalytic activity; INVOLVED IN: leucine metabolic process, metabolic process; LOCATED IN: mitochondrion; EXPRESSED IN: 25 plant structures; EXPRESSED DURING: 15 growth stages; CONTAINS InterPro DOMAIN/s: Aldolase-type TIM b…	amino acid metabolism	hydroxymethylglutaryl-CoA lyase, putative / 3-hydroxy-3-methylglutarate-CoA lyase, putative / HMG-CoA lyase, putative | chr2:11429022-11432732 REVERSE	amino acid metabolism.degradation.branched-chain group.leucine	13.2.4.4	1650	6.20693	17.2668	5.81743	33.777	35.7502	37.2725	26.0705	23.8661	28.4498	22.6757	20.853	21.0673	30.398	22.6619	31.2206	9.76371	35.5999	26.1288	21.532	28.0935	1.50492	1.38582	1.23769	1.31627	-0.116606	-0.264746	-0.186165	0.148138	-0.0695586	0.0785795	3.44469e-07	1.13551e-07	2.32778e-06	5.32233e-07	1	0.631872	0.885566	1	1	1
AT2G36230	Encodes a BBMII isomerase involved in histidine biosynthesis.	amino acid metabolism	Symbols: APG10, HISN3 | APG10 (ALBINO AND PALE GREEN 10); 1-(5-phosphoribosyl)-5-[(5-phosphoribosylamino)methylideneamino]imidazole-4-carboxamide isomerase | chr2:15193694-15195538 REVERSE	amino acid metabolism.synthesis.histidine.N'-5'-phosphoribosyl-formimino-5-aminoimidazole-4-carboxamide ribonucleotide isomerase	13.1.7.3	1128	8.38088	8.59986	3.97729	17.6755	21.2951	15.2182	19.3553	25.903	23.0848	19.4146	18.4011	18.3664	11.1909	13.3173	11.5115	6.98601	18.0629	22.781	18.7274	12.0065	0.918535	1.58339	1.43714	0.507191	0.666545	0.520284	-0.4098	0.146256	-1.0763	-0.930046	0.00269832	1.36741e-10	6.37047e-09	0.0723811	0.0204372	0.0875937	0.248784	1	3.23544e-05	0.000456554
AT2G39800	encodes a delta1-pyrroline-5-carboxylate synthase that catalyzes the rate-limiting enzyme in the biosynthesis of proline. Gene is expressed in reproductive organs and tissues under non-stress conditions but in the whole plant under water-limiting condition. Expression is also induced by abscisic acid and salt stress in a light-dependent manner. P5CS1 appears to be involved in salt stress response…	amino acid metabolism	Symbols: P5CS1, ATP5CS | P5CS1 (DELTA1-PYRROLINE-5-CARBOXYLATE SYNTHASE 1); delta1-pyrroline-5-carboxylate synthetase | chr2:16598164-16603319 REVERSE	amino acid metabolism.synthesis.glutamate family.proline	13.1.2.2.1	2886	4.15527	34.4303	12.6532	244.49	75.3094	266.629	94.604	92.65	110.176	112.016	108.482	118.517	506.275	1124.73	554.124	17.0796	195.476	99.1432	113.005	728.375	3.21139	2.53762	2.85631	5.2754	-0.673958	-0.355267	2.06383	-0.31869	2.73779	2.4191	2.22905e-08	8.57436e-05	1.05675e-05	1.04375e-13	0.612443	0.98207	0.00413225	1	9.36788e-05	0.000615248
AT3G05190	aminotransferase class IV family protein; FUNCTIONS IN: catalytic activity; INVOLVED IN: metabolic process; LOCATED IN: cellular_component unknown; EXPRESSED IN: 14 plant structures; EXPRESSED DURING: 7 growth stages; CONTAINS InterPro DOMAIN/s: Aminotransferase, class IV (InterPro:IPR001544), Aminotransferase, class IV, conserved site (InterPro:IPR018300); BEST Arabidopsis thaliana protein match…	amino acid metabolism	aminotransferase class IV family protein | chr3:1471397-1475784 FORWARD	misc.aminotransferases.aminotransferase class IV family protein	26.26.1	2147	2.20159	15.305	2.76994	33.9283	24.8687	39.4209	8.38251	8.50231	9.85945	7.32236	7.11391	7.46006	12.7782	10.2376	13.4839	6.75884	32.7393	8.91476	7.29878	12.1666	2.03474	0.478902	0.32182	0.756334	-1.55812	-1.71521	-1.28066	0.157095	0.277453	0.434547	3.66145e-06	0.464618	0.729134	0.166378	0.00415119	0.0011341	0.0218699	1	0.951028	0.70076
AT3G06850	dihydrolipoamide branched chain acyltransferase	amino acid metabolism	Symbols: BCE2, LTA1, DIN3 | BCE2; acetyltransferase/ alpha-ketoacid dehydrogenase/ dihydrolipoamide branched chain acyltransferase | chr3:2157974-2160623 REVERSE	amino acid metabolism.degradation.branched-chain group.shared	13.2.4.1	1848	5.49454	9.17439	3.33102	20.6859	17.1775	27.6249	6.89697	8.63545	9.01037	2.86046	3.20909	3.04604	5.10034	4.85612	3.72441	5.99998	21.8294	8.18093	3.03853	4.56029	1.47743	0.37354	-0.917806	-0.630641	-1.1016	-2.39326	-2.106	1.29157	-1.00434	0.287244	2.3391e-06	0.288735	0.00276084	0.052461	0.000348185	3.39911e-16	4.17759e-13	0.00126397	0.00183653	0.677803
AT3G16700	fumarylacetoacetate hydrolase family protein; FUNCTIONS IN: catalytic activity; INVOLVED IN: metabolic process; LOCATED IN: cellular_component unknown; EXPRESSED IN: 18 plant structures; EXPRESSED DURING: 12 growth stages; CONTAINS InterPro DOMAIN/s: Fumarylacetoacetase, C-terminal-like (InterPro:IPR002529), Fumarylacetoacetase, C-terminal-related (InterPro:IPR011234); BEST Arabidopsis thaliana p…	amino acid metabolism	fumarylacetoacetate hydrolase family protein | chr3:5687721-5689719 FORWARD	amino acid metabolism.degradation.aromatic aa.tyrosine	13.2.6.2	818	12.5201	5.55555	6.24986	67.7483	105.269	71.5333	218.717	208.002	154.727	345.27	339.718	341.593	139.711	133.796	103.398	8.1085	81.5169	193.815	342.194	125.635	2.78457	4.37109	5.32551	3.5823	1.58675	2.54119	0.797936	-0.954441	-0.788808	-1.74325	4.37376e-14	6.95757e-30	1.41474e-40	1.5036e-21	2.79907e-05	3.94744e-12	0.0690372	0.196069	0.067321	2.842e-06
AT3G17720	pyridoxal-dependent decarboxylase family protein; FUNCTIONS IN: pyridoxal phosphate binding, carboxy-lyase activity, catalytic activity, glutamate decarboxylase activity; INVOLVED IN: amino acid metabolic process, carboxylic acid metabolic process, glutamate metabolic process; CONTAINS InterPro DOMAIN/s: Pyridoxal phosphate-dependent transferase, major region (InterPro:IPR015424), Glutamate decar…	amino acid metabolism	pyridoxal-dependent decarboxylase family protein | chr3:6062446-6063483 FORWARD	amino acid metabolism.synthesis.central amino acid metabolism.GABA.Glutamate decarboxylase	13.1.1.1.1	585	16.0104	1.04573	0.178349	31.5325	32.849	31.5128	4.23643	3.3363	4.84486	4.57674	7.26835	6.94397	39.1288	54.1359	18.8003	5.74484	31.9648	4.1392	6.26302	37.355	1.9376	-0.672184	0.0493723	2.34197	-2.61207	-1.88996	0.403268	-0.721934	3.01501	2.29305	0.025732	0.717107	1	0.0217433	0.0267602	0.125371	1	1	0.00760961	0.0494414
AT3G22200	Genetically redundant with POP3;mediates pollen tube guidance. Double mutants are self sterile; gamma-aminobutyrate transaminase subunit precursor; nuclear gene for mitochondrial product. Encodes gamma-aminobutyrate transaminase that uses pyruvate instead of alpha-ketoglutarate as cosubstrate. Mutations in POP2/HER1 render roots resistant to the inhibitory growth effects of the volatile organic c…	amino acid metabolism	Symbols: POP2, GABA-T, HER1 | POP2 (POLLEN-PISTIL INCOMPATIBILITY 2); 4-aminobutyrate transaminase/ 4-aminobutyrate:pyruvate transaminase | chr3:7835148-7839061 FORWARD	amino acid metabolism.synthesis.central amino acid metabolism.GABA.GABA transaminase	13.1.1.1.2	1851	22.7937	41.1234	8.73681	80.2345	60.648	85.4821	27.7025	19.0416	26.2696	11.2008	15.4149	12.666	52.9667	34.0783	51.5206	24.218	75.4549	24.3379	13.0939	46.1885	1.31246	0.00664811	-0.762243	0.748212	-1.30596	-2.07491	-0.56437	0.768929	0.741584	1.51051	0.000284707	1	0.0513103	0.0558864	0.0012553	4.94232e-08	0.293402	0.610782	0.10673	0.000118134
AT3G22425	Encodes imidazoleglycerolphosphate dehydratase.	amino acid metabolism	Symbols: IGPD | IGPD; imidazoleglycerol-phosphate dehydratase | chr3:7951055-7953223 FORWARD	amino acid metabolism.synthesis.histidine	13.1.7.6	1347	17.7407	37.4357	7.59077	89.3932	90.6089	97.9072	59.7521	60.2593	55.8905	62.1784	59.5191	63.2878	71.5354	68.7954	73.8004	20.9224	92.6364	58.634	61.6618	71.3771	1.8231	1.4884	1.69389	1.60787	-0.333547	-0.128046	-0.214076	-0.205499	0.11947	-0.0860291	1.18976e-08	6.67879e-07	1.40085e-08	8.53268e-08	0.596257	1	0.887699	1	1	1
AT3G30775	Encodes a proline oxidase that is predicted to localize to the inner mitochondrial membrane, its mRNA expression induced by high levels of Al and by osmotic stress. The promoter contains an L-proline-inducible element.	amino acid metabolism	Symbols: ERD5, PRODH, AT-POX, ATPOX, ATPDH, PRO1 | ERD5 (EARLY RESPONSIVE TO DEHYDRATION 5); proline dehydrogenase | chr3:12448636-12451248 REVERSE	amino acid metabolism.degradation.glutamate family.proline	13.2.2.2	1866	0.609827	2.52906	1.90106	1.30406	0.87992	1.83989	1.5495	2.09189	2.041	0.551858	0.689595	0.65309	0.90199	0.627297	0.988666	1.67998	1.34129	1.89413	0.631514	0.839318	-0.760784	0.0516929	-1.38547	-1.28548	0.812577	-0.626215	-0.526015	1.43832	-1.33819	0.100174	0.176275	1	0.00502427	0.0103105	0.212146	0.443413	0.585952	0.0958001	0.0135122	1
AT3G45300	Encodes isovaleryl-coenzyme a dehydrogenase.	amino acid metabolism	Symbols: IVD, ATIVD | IVD (ISOVALERYL-COA-DEHYDROGENASE); ATP binding / isovaleryl-CoA dehydrogenase | chr3:16620203-16625048 REVERSE	amino acid metabolism.degradation.branched-chain group.leucine	13.2.4.4	2886	18.2589	25.8606	8.24263	35.8209	23.4736	46.5761	11.184	11.2182	11.9382	6.82705	8.8205	7.64105	22.0741	16.832	20.8983	17.4541	35.2902	11.4468	7.76286	19.9348	0.647003	-0.664775	-1.0938	-0.0369719	-1.31163	-1.74069	-0.683795	0.429049	0.627829	1.05688	0.0736979	0.0552375	0.000753945	1	0.000173704	2.11649e-07	0.0940194	1	0.131161	0.00332762
AT3G54640	Catalyzes the conversion of indole-3-glycerolphosphate to indole, the penultimate reaction in the biosynthesis of tryptophan. Functions as a heterocomplex with tryptophan synthase beta subunit (TSA2).	amino acid metabolism	Symbols: TSA1, TRP3 | TSA1 (TRYPTOPHAN SYNTHASE ALPHA CHAIN); tryptophan synthase | chr3:20223148-20225523 REVERSE	amino acid metabolism.synthesis.aromatic aa.tryptophan.tryptophan synthase	13.1.6.5.5	1342	12.0016	12.6987	5.28669	34.2761	34.0766	25.2493	26.4698	37.5136	31.8773	29.8238	33.4766	33.4699	26.2124	21.1759	19.7217	9.99568	31.2007	31.9536	32.2568	22.37	1.20274	1.56654	1.71644	0.885832	0.365686	0.515594	-0.315076	-0.149907	-0.680748	-0.830654	3.54439e-05	2.73465e-10	4.00377e-12	0.000577169	0.353051	0.100516	0.46583	1	0.0184225	0.00254588
AT4G11640	Serine racemase, which is a bifunctional PLP-dependent enzyme catalyzing racemization of serine and dehydration of serine to pyruvate in the same way as mammalian serine racemases. similar to mammalian serine racemases.	amino acid metabolism	Symbols: ATSR | ATSR (ARABIDOPSIS THALIANA SERINE RACEMASE); serine racemase | chr4:7021770-7023318 FORWARD	amino acid metabolism.synthesis.branched chain group.isoleucine specific	13.1.4.5	1062	2.06058	7.24162	2.55433	35.1088	38.9382	31.4144	27.2812	29.729	33.1929	22.4312	27.1834	26.0651	20.6031	18.6762	22.182	3.95218	35.1538	30.0677	25.2266	20.4871	2.76833	2.86948	2.74863	2.15083	0.10774	-0.0131083	-0.610995	0.120846	-0.718716	-0.597869	1.03849e-18	1.2488e-25	8.53798e-24	5.5672e-15	1	1	0.0520708	1	0.0154379	0.0564342
AT4G13930	Encodes a serine hydroxymethyltransferase maximally expressed in root	amino acid metabolism	Symbols: SHM4 | SHM4 (serine hydroxymethyltransferase 4); catalytic/ glycine hydroxymethyltransferase/ pyridoxal phosphate binding | chr4:8047692-8050106 REVERSE	0	25.1	1822	257.172	185.77	215.769	467.873	558.825	400.132	805.214	860.43	751.63	994.198	1009.51	1040.05	1195.08	1551.11	788.887	219.571	475.61	805.758	1014.58	1178.36	0.559842	1.65628	2.12257	2.05208	1.09642	1.56271	1.49222	-0.46629	0.395799	-0.0704915	0.151194	4.04827e-07	9.34232e-11	4.43733e-10	0.00349192	8.17148e-06	2.06948e-05	1	0.48474	1
AT4G14710	ATARD2; FUNCTIONS IN: acireductone dioxygenase [iron(II)-requiring] activity, metal ion binding; INVOLVED IN: methionine salvage; LOCATED IN: cellular_component unknown; EXPRESSED IN: cultured cell; CONTAINS InterPro DOMAIN/s: Acireductone dioxygenase, ARD (InterPro:IPR004313), Cupin, RmlC-type (InterPro:IPR011051), RmlC-like jelly roll fold (InterPro:IPR014710); BEST Arabidopsis thaliana protein…	amino acid metabolism	Symbols: ATARD2 | acireductone dioxygenase [iron(II)-requiring]/ metal ion binding | chr4:8424667-8426558 REVERSE	metal handling.regulation	15.3	1025	30.4873	43.3129	21.5794	36.3761	33.0463	40.4852	17.1553	11.3688	14.344	14.333	13.5365	14.0408	39.4095	24.2989	29.0746	31.7932	36.6359	14.2894	13.9701	30.9277	-0.221455	-1.25101	-1.15599	-0.322039	-1.02893	-0.933901	-0.0998506	-0.095021	0.929048	0.834025	0.668458	2.74927e-07	1.88355e-06	0.289738	0.000109765	0.00045878	1	1	0.000545234	0.00223247
AT4G15940	fumarylacetoacetate hydrolase family protein; FUNCTIONS IN: catalytic activity; INVOLVED IN: metabolic process; LOCATED IN: mitochondrion; EXPRESSED IN: 24 plant structures; EXPRESSED DURING: 15 growth stages; CONTAINS InterPro DOMAIN/s: Fumarylacetoacetase, C-terminal-like (InterPro:IPR002529), Fumarylacetoacetase, C-terminal-related (InterPro:IPR011234); BEST Arabidopsis thaliana protein match …	amino acid metabolism	fumarylacetoacetate hydrolase family protein | chr4:9038289-9040370 FORWARD	amino acid metabolism.degradation.aromatic aa.tyrosine	13.2.6.2	948	10.3415	9.67962	6.49338	79.6551	101.867	77.1549	158.66	146.659	128.931	231.082	234.352	226.189	104.928	101.318	87.3475	8.83818	86.2256	144.75	230.541	97.8644	2.80435	3.89061	4.69436	3.16103	1.08314	1.88692	0.353547	-0.803771	-0.729592	-1.53336	1.64808e-22	2.60936e-66	3.01127e-91	9.73958e-46	5.16636e-07	5.98258e-20	0.229835	0.00793773	0.00131988	2.61641e-13
AT4G20930	3-hydroxyisobutyrate dehydrogenase, putative; FUNCTIONS IN: in 7 functions; INVOLVED IN: pentose-phosphate shunt, valine metabolic process, valine catabolic process, metabolic process; EXPRESSED IN: 22 plant structures; EXPRESSED DURING: 13 growth stages; CONTAINS InterPro DOMAIN/s: 6-phosphogluconate dehydrogenase, NAD-binding (InterPro:IPR006115), 6-phosphogluconate dehydrogenase, C-terminal-li…	amino acid metabolism	3-hydroxyisobutyrate dehydrogenase, putative | chr4:11198389-11201087 REVERSE	amino acid metabolism.degradation.branched-chain group.valine	13.2.4.3	1333	3.67733	3.14694	5.87028	16.4883	11.4052	19.1488	13.457	14.168	17.2755	6.28315	6.79928	6.05132	11.4901	6.04928	9.63466	4.23152	15.6807	14.9668	6.37792	9.05802	1.32396	1.57316	0.475191	0.665137	0.250564	-0.847587	-0.657609	1.0981	-0.908132	0.189969	0.00180361	0.000196183	0.410989	0.188535	0.976829	0.101484	0.266073	0.205133	0.0694907	1
AT4G26900	encodes a glutamine amidotransferase and cyclase, catalyzes the fifth and sixth steps of the histidine biosynthetic pathway	amino acid metabolism	Symbols: AT-HF, HISN4 | AT-HF (HIS HF); imidazoleglycerol-phosphate synthase | chr4:13515478-13519855 FORWARD	amino acid metabolism.synthesis.histidine.Imidazole glycerol phosphate synthase	13.1.7.4	2062	30.3524	45.9005	77.0111	46.3666	49.8708	35.7976	46.6164	48.8017	53.3053	36.9557	38.2025	37.1493	37.0987	32.4834	33.2412	51.088	44.0116	49.5745	37.4359	34.2744	-0.822749	-0.313427	-0.586976	-1.01439	0.509512	0.235956	-0.191469	0.273554	-0.700975	-0.427421	0.0442009	0.632157	0.198794	0.0137204	0.465683	0.962188	1	1	0.187271	0.573501
AT4G32520	SERINE HYDROXYMETHYLTRANSFERASE 3 (SHM3); FUNCTIONS IN: pyridoxal phosphate binding, glycine hydroxymethyltransferase activity, catalytic activity; INVOLVED IN: glycine metabolic process, L-serine metabolic process; LOCATED IN: chloroplast; EXPRESSED IN: 25 plant structures; EXPRESSED DURING: 13 growth stages; CONTAINS InterPro DOMAIN/s: Pyridoxal phosphate-dependent transferase, major region (In…	amino acid metabolism	Symbols: SHM3 | SHM3 (SERINE HYDROXYMETHYLTRANSFERASE 3); catalytic/ glycine hydroxymethyltransferase/ pyridoxal phosphate binding | chr4:15689464-15692857 REVERSE	PS.photorespiration.serine hydroxymethyltransferase	1.2.5	1924	8.05273	6.40459	6.56157	14.1978	16.4041	11.1721	22.0818	22.0486	18.6439	31.0429	28.3516	31.097	36.4354	42.9251	22.3858	7.0063	13.9247	20.9248	30.1638	33.9154	0.45994	1.38499	2.04587	1.92471	0.924458	1.58537	1.46419	-0.660903	0.539729	-0.121174	0.264901	1.27728e-05	7.29956e-11	1.06134e-09	0.0114495	1.2506e-06	8.38619e-06	0.597615	0.203194	1
AT4G33150	lysine-ketoglutarate reductase/saccharopine dehydrogenase bifunctional enzyme; EXPRESSED IN: 23 plant structures; EXPRESSED DURING: 13 growth stages; CONTAINS InterPro DOMAIN/s: Alanine dehydrogenase/PNT, C-terminal (InterPro:IPR007698), Saccharopine dehydrogenase (InterPro:IPR005097), Alanine dehydrogenase/PNT, N-terminal (InterPro:IPR007886), NAD(P)-binding (InterPro:IPR016040), LOR/SDH bifunct…	amino acid metabolism	lysine-ketoglutarate reductase/saccharopine dehydrogenase bifunctional enzyme | chr4:15985189-15991536 REVERSE	amino acid metabolism.degradation.aspartate family.lysine	13.2.3.5	3576	8.78763	15.9585	6.53549	27.2409	22.4815	35.8568	18.2005	17.7702	19.0465	11.2115	12.6726	11.7005	18.9915	15.0209	13.6316	10.4272	28.5264	18.3391	11.8615	15.8813	1.06567	0.745046	0.247642	0.36482	-0.319506	-0.81693	-0.699748	0.497418	-0.380238	0.117181	0.000310748	0.00371137	0.487224	0.22687	0.479248	0.00362956	0.0165978	0.714828	0.303906	1
AT4G34030	MCC-B is involved in leucine degradation in mitochondria. The active protein is a dimer of MCC-A and MCC-B. MCC-A is biotinylated whereas MCC-B is not.	amino acid metabolism	Symbols: MCCB | MCCB (3-METHYLCROTONYL-COA CARBOXYLASE); biotin carboxylase/ methylcrotonoyl-CoA carboxylase | chr4:16301179-16304099 FORWARD	amino acid metabolism.degradation.branched-chain group.leucine	13.2.4.4	2033	95.9727	31.7676	18.0648	45.2519	30.451	53.5629	21.0139	20.8382	34.0252	13.1697	13.5946	10.3903	31.667	25.1739	33.7503	48.6017	43.0886	25.2925	12.3849	30.1971	-0.660265	-1.10875	-2.01021	-1.0285	-0.448618	-1.35014	-0.368362	0.901506	0.0802552	0.981762	0.265024	0.0551551	0.000236667	0.0824214	0.801856	0.037557	0.904893	1	1	0.173926
AT5G05590	Encodes phosphoribosylanthranilate isomerase which catalyzes the third step in the tryptophan biosynthetic pathway.	amino acid metabolism	Symbols: PAI2 | PAI2 (PHOSPHORIBOSYLANTHRANILATE ISOMERASE 2); phosphoribosylanthranilate isomerase | chr5:1666471-1668352 REVERSE	0	13.1.6.5.3	1229	3.77484	10.2397	6.7066	7.7921	13.4094	10.6882	9.69853	8.40742	6.05361	6.53554	8.51271	7.22446	5.34104	6.66701	6.46628	6.90705	10.6299	8.05319	7.42423	6.15811	0.175932	0.113041	0.12436	-0.432111	-0.0637527	-0.0524312	-0.609059	-0.0113208	-0.545262	-0.55658	0.954238	1	1	0.330985	1	1	0.199168	1	0.272789	0.256127
AT5G09300	2-oxoisovalerate dehydrogenase, putative / 3-methyl-2-oxobutanoate dehydrogenase, putative / branched-chain alpha-keto acid dehydrogenase E1 alpha subunit, putative; FUNCTIONS IN: oxidoreductase activity, acting on the aldehyde or oxo group of donors, disulfide as acceptor, 3-methyl-2-oxobutanoate dehydrogenase (2-methylpropanoyl-transferring) activity; INVOLVED IN: metabolic process; LOCATED IN:…	amino acid metabolism	2-oxoisovalerate dehydrogenase, putative / 3-methyl-2-oxobutanoate dehydrogenase, putative / branched-chain alpha-keto acid dehydrogenase E1 alpha subunit, putative | chr5:2884179-2886863 REVERSE	amino acid metabolism.degradation.branched-chain group.shared	13.2.4.1	1588	39.3571	8.86039	11.5635	47.3545	20.9856	84.3175	27.237	16.4476	20.4693	10.6349	11.274	9.46487	24.6426	18.5507	25.6031	19.927	50.8859	21.3846	10.4579	22.9321	0.828242	-0.119137	-1.02469	-0.197062	-0.947374	-1.85301	-1.0253	0.905613	-0.0779286	0.827686	0.204126	1	0.152881	1	0.338849	0.0123514	0.264277	1	1	0.418748
AT5G10330	Encodes histidinol-phosphate aminotransferase that catalyzes the eighth step in histidine biosynthesis. Loss of function mutations are embryo lethal.	amino acid metabolism	Symbols: EMB2196, HPA1, HISN6A, ATHPA1 | HPA1 (HISTIDINOL PHOSPHATE AMINOTRANSFERASE 1); histidinol-phosphate transaminase | chr5:3247860-3250138 REVERSE	0	13.1.7.7	1614	4.44719	9.74645	3.36145	44.7436	44.5354	41.2022	32.3919	33.9658	34.2976	29.5191	33.1731	29.1597	45.832	37.4304	41.6327	5.8517	43.4937	33.5518	30.6173	41.6317	2.5071	2.45353	2.45428	2.59525	-0.044009	-0.0432461	0.0977179	-0.000762845	0.141725	0.140962	9.47097e-20	2.13015e-31	1.74842e-31	8.61594e-35	1	1	1	1	0.864029	0.879019
AT5G11880	diaminopimelate decarboxylase, putative / DAP carboxylase, putative; FUNCTIONS IN: diaminopimelate decarboxylase activity; INVOLVED IN: lysine biosynthetic process via diaminopimelate; LOCATED IN: chloroplast; EXPRESSED IN: guard cell, cultured cell; CONTAINS InterPro DOMAIN/s: Diaminopimelate decarboxylase (InterPro:IPR002986), Alanine racemase/group IV decarboxylase, C-terminal (InterPro:IPR009…	amino acid metabolism	diaminopimelate decarboxylase, putative / DAP carboxylase, putative | chr5:3827526-3829986 REVERSE	0	13.1.3.5.5	1794	22.1518	11.935	6.80442	94.4663	111.048	71.2241	77.0319	116.184	114.045	91.42	94.4303	97.043	108.314	92.7236	101.767	13.6304	92.2463	102.42	94.2978	100.935	2.26337	2.75088	2.76715	2.56482	0.487528	0.503802	0.30147	-0.0162743	-0.186057	-0.202331	4.17875e-10	7.39003e-14	5.29906e-14	3.03214e-12	0.433039	0.377395	0.784442	1	1	0.987851
AT5G17330	Encodes one of two isoforms of glutamate decarboxylase.	amino acid metabolism	Symbols: GAD, GAD1 | GAD; calmodulin binding / glutamate decarboxylase | chr5:5711012-5715075 FORWARD	amino acid metabolism.synthesis.central amino acid metabolism.GABA.Glutamate decarboxylase	13.1.1.1.1	1874	26.5777	2.89134	1.89294	59.8981	64.9984	56.4347	18.0108	10.568	11.2958	36.8899	34.8401	40.8452	166.425	156.363	106.699	10.454	60.4437	13.2915	37.5251	143.162	1.99304	0.147154	1.77	3.40358	-1.8462	-0.223264	1.41035	-1.62291	3.25651	1.6336	0.00396057	1	0.0299968	2.90402e-05	0.0573852	1	0.177889	0.616261	0.000206483	0.0920769
AT5G26780	Encodes a protein with serine hydroxymethyltransferase activity which is thought to be localized in the mitochondrial matrix. SHM2 expression fails to rescue the conditional lethal phenotype of the shm1-1 mutant, defective in SHM1.	amino acid metabolism	Symbols: SHM2 | SHM2 (SERINE HYDROXYMETHYLTRANSFERASE 2); catalytic/ glycine hydroxymethyltransferase/ pyridoxal phosphate binding | chr5:9418195-9422091 FORWARD	C1-metabolism.glycine hydroxymethyltransferase	25.1	2001	145.758	43.8058	56.2603	575.165	471.211	606.558	193.418	199.437	219.765	268.189	240.872	241.059	173.19	164.671	192.513	81.9414	550.978	204.207	250.04	176.791	2.19942	1.09073	1.51521	0.716706	-1.10865	-0.684179	-1.48268	-0.424476	-0.374027	-0.798503	1.29906e-07	0.0173358	0.000649917	0.154622	0.0398736	0.288083	0.00264954	1	0.738087	0.17526
AT5G35490	Encodes MRU1 (mto 1 responding up). Up-regulated in mto1-1 mutant that over-accumulates soluble methionine.	amino acid metabolism	Symbols: ATMRU1, MRU1 | unknown protein | chr5:13689817-13690548 FORWARD	not assigned.unknown	35.2	732	0	0	0	0	0	0	0	0	0	0	0	0	0	0	0	0	0	0	0	0	0	0	0	0	0	0	0	0	0	0	1	1	1	1	1	1	1	1	1	1
AT5G38710	proline oxidase, putative / osmotic stress-responsive proline dehydrogenase, putative; FUNCTIONS IN: proline dehydrogenase activity; INVOLVED IN: proline catabolic process, glutamate biosynthetic process; EXPRESSED IN: 21 plant structures; EXPRESSED DURING: 12 growth stages; CONTAINS InterPro DOMAIN/s: Proline dehydrogenase (InterPro:IPR002872), Proline oxidase (InterPro:IPR015659); BEST Arabidop…	amino acid metabolism	proline oxidase, putative / osmotic stress-responsive proline dehydrogenase, putative | chr5:15501245-15504109 FORWARD	amino acid metabolism.degradation.glutamate family.proline	13.2.2.2	1736	2.26902	6.94715	4.38733	3.70775	2.94253	4.34228	4.75866	5.42296	5.7142	1.10728	1.22465	1.40399	3.05404	1.23617	1.79842	4.5345	3.66419	5.2986	1.24531	2.02954	-0.73488	0.117181	-1.83213	-1.45998	0.852183	-1.09818	-0.725689	1.95006	-1.57767	0.372413	0.10118	1	3.20888e-06	0.000222301	0.0766759	0.0186613	0.181383	9.89167e-05	0.000166484	0.721347
AT5G46180	Encodes an ornithine delta-aminotransferase that is transcriptionally up-regulated in young seedlings and in response to salt stress. It is unlikely to play a role in salt-stress-induced proline accumulation, however, it appears to participate in arginine and ornithine catabolism.	amino acid metabolism	Symbols: DELTA-OAT | delta-OAT; ornithine-oxo-acid transaminase | chr5:18718475-18721375 REVERSE	amino acid metabolism.degradation.glutamate family.arginine	13.2.2.3	1823	13.2525	24.2572	2.28929	57.8277	45.7677	64.9325	16.346	15.5869	16.1301	12.5779	14.0251	13.8474	26.4054	25.327	24.2877	13.2663	56.176	16.021	13.4835	25.34	1.80008	0.312716	0.194679	0.808154	-1.48891	-1.60696	-0.993445	0.118043	0.495462	0.613504	3.38789e-05	0.743259	0.975826	0.125992	0.00604945	0.00224577	0.0982221	1	0.586294	0.420915
AT5G53970	encodes tyrosine aminotransferase which is strongly induced upon aging and coronatine treatment	amino acid metabolism	aminotransferase, putative | chr5:21910533-21912777 FORWARD	amino acid metabolism.degradation.aromatic aa.tyrosine	13.2.6.2	1571	10.5865	5.34038	6.04356	22.6844	21.8707	25.0844	15.5876	16.5891	15.2785	17.8729	20.1923	19.0238	27.8019	21.442	24.5703	7.32348	23.2132	15.8184	19.0296	24.6048	1.13165	0.90355	1.30291	1.36978	-0.228684	0.170711	0.23758	-0.399386	0.466254	0.0668672	0.000820861	0.0062485	4.21243e-05	1.69613e-05	0.887688	1	0.843364	1	0.31426	1
AT5G54080	homogentisate 1,2-dioxygenase	amino acid metabolism	Symbols: HGO | HGO (HOMOGENTISATE 1,2-DIOXYGENASE); homogentisate 1,2-dioxygenase | chr5:21945869-21948285 FORWARD	amino acid metabolism.degradation.aromatic aa.tyrosine	13.2.6.2	1652	33.1695	28.0377	27.2836	70.9409	54.3703	88.0085	20.8955	24.7407	32.4364	15.085	18.7619	20.1636	26.7444	19.3672	21.4757	29.4969	71.1066	26.0242	18.0035	22.5291	0.759801	-0.372917	-0.774157	-0.755583	-1.13294	-1.5342	-1.51563	0.401258	-0.382682	0.0185773	0.0296404	0.353334	0.0181225	0.0228689	0.00117372	3.38843e-06	4.1928e-06	1	0.475065	1
AT5G57890	anthranilate synthase beta subunit, putative; FUNCTIONS IN: anthranilate synthase activity; INVOLVED IN: tryptophan biosynthetic process, response to bacterium; EXPRESSED IN: pollen tube; CONTAINS InterPro DOMAIN/s: Glutamine amidotransferase class-I, C-terminal (InterPro:IPR000991), Glutamine amidotransferase superfamily (InterPro:IPR011702), Glutamine amidotransferase of anthranilate synthase (…	amino acid metabolism	anthranilate synthase beta subunit, putative | chr5:23447407-23449679 REVERSE	0	13.1.6.5.1	1120	4.37668	6.8666	1.86311	13.1761	15.0402	13.2611	17.4915	16.1961	16.4487	15.5691	16.8341	16.166	16.6057	16.0833	17.739	4.3688	13.8258	16.7121	16.1897	16.8093	1.25997	1.85397	1.93957	1.69766	0.605493	0.691108	0.449153	-0.0856133	-0.156336	-0.241949	3.13991e-05	1.70226e-14	9.26644e-16	3.28225e-12	0.0312965	0.00910051	0.149604	1	0.886447	0.605339
AT5G62530	Encodes mitochondrial Delta-pyrroline-5- carboxylate dehydrogenase. Involved in the catabolism of proline to glutamate. Involved in protection from proline toxicity. Induced at pathogen infection sites. P5CDH and SRO5 (an overlapping gene in the sense orientation) generate 24-nt and 21-nt siRNAs, which together are components of a regulatory loop controlling reactive oxygen species (ROS) producti…	amino acid metabolism	Symbols: ALDH12A1, ATP5CDH, P5CDH | ALDH12A1; 1-pyrroline-5-carboxylate dehydrogenase/ 3-chloroallyl aldehyde dehydrogenase | chr5:25099003-25103298 REVERSE	amino acid metabolism.degradation.glutamate family.proline	13.2.2.2	2575	26.753	9.0278	8.50882	18.6561	16.0828	14.2605	10.4265	11.3916	10.766	11.7307	13.449	11.7641	40.4928	28.9667	23.7254	14.7632	16.3331	10.8614	12.3146	31.0616	-0.388688	-0.646498	-0.332246	0.694529	-0.257792	0.0564831	1.08331	-0.314268	1.34108	1.02681	0.524053	0.206558	0.662437	0.168459	0.993265	1	0.0406974	1	0.00710743	0.0529037
AT5G63890	Encodes histidinol dehydrogenase. Up-regulated in response to UV-B.	amino acid metabolism	Symbols: ATHDH | ATHDH (HISTIDINOL DEHYDROGENASE); histidinol dehydrogenase | chr5:25565431-25568206 REVERSE	amino acid metabolism.synthesis.histidine.histidinol dehydrogenase	13.1.7.9	1672	16.8576	41.0831	17.6595	55.0222	62.0489	49.9058	52.6549	45.9369	47.0396	46.9718	48.5857	46.8558	58.5868	52.895	54.0232	25.2001	55.659	48.5438	47.4711	55.1684	0.746396	0.883885	0.982184	0.899814	0.138713	0.237016	0.154642	-0.0983018	0.0159287	-0.0823731	0.00928928	4.01081e-05	4.2419e-06	3.0764e-05	0.95727	0.570998	0.883078	1	1	1
AT5G65940	hydrolyzes beta-hydroxyisobutyryl-CoA	amino acid metabolism	Symbols: CHY1 | CHY1 (BETA-HYDROXYISOBUTYRYL-COA HYDROLASE 1); 3-hydroxyisobutyryl-CoA hydrolase | chr5:26376610-26379235 REVERSE	amino acid metabolism.degradation.aromatic aa.tryptophan	13.2.6.3	1431	26.1194	18.5046	14.4362	21.9964	18.9959	23.4181	11.5871	10.51	9.22218	12.5692	11.3771	10.26	22.3474	19.1318	19.1893	19.6867	21.4701	10.4398	11.4021	20.2228	-0.37019	-1.08358	-0.825301	-0.300617	-0.713706	-0.455396	0.0693469	-0.258298	0.783028	0.524727	0.347161	0.000106499	0.00379927	0.430011	0.0368468	0.257887	1	1	0.0160345	0.156924
AT1G07780	Encodes phosphoribosylanthranilate isomerase which catalyzes the third step of the tryptophan biosynthetic pathway. Member of gene family.	amino acid metabolism	Symbols: PAI1, TRP6 | PAI1 (PHOSPHORIBOSYLANTHRANILATE ISOMERASE 1); phosphoribosylanthranilate isomerase | chr1:2410120-2412675 REVERSE	amino acid metabolism.synthesis.aromatic aa.tryptophan.phosphoribosyanthranilate isomerase	13.1.6.5.3	1250	4.83186	12.0253	7.01127	9.23111	16.0544	13.3747	11.471	10.746	7.72331	8.23813	10.0705	8.63512	6.73245	8.21976	7.32264	7.95614	12.8867	9.98012	8.98125	7.42495	0.262873	0.228978	0.207013	-0.355182	-0.0345318	-0.0565007	-0.618825	0.0219676	-0.584256	-0.562286	0.673796	0.709001	0.768354	0.407911	1	1	0.130821	1	0.154204	0.181862
AT1G08250	Encodes a plastid-localized arogenate dehydratase involved in phenylalanine biosynthesis. Although this enzyme has sequence similarity to prephenate dehydratases, it is 98 times more active with arogenate than prephenate in enzymatic assays.	amino acid metabolism	Symbols: ADT6 | ADT6 (arogenate dehydratase 6); arogenate dehydratase/ prephenate dehydratase | chr1:2588857-2590301 REVERSE	amino acid metabolism.synthesis.aromatic aa.phenylalanine.arogenate dehydratase / prephenate dehydratase	13.1.6.3.1	1445	10.2375	8.58811	9.45869	22.5981	34.5936	28.408	18.6618	26.2986	21.5755	26.7478	24.6632	26.1042	22.5386	13.636	16.8428	9.4281	28.5332	22.1787	25.8384	17.6725	1.06486	1.03193	1.38959	0.528808	-0.0346088	0.323076	-0.537776	-0.357678	-0.503155	-0.860832	0.000934426	0.000519889	1.7238e-06	0.116528	1	0.5479	0.169758	1	0.201705	0.008671
AT1G08630	Encodes a threonine aldolase, involved in threonine degradation to glycine. Primarily expressed in seeds and seedlings.	amino acid metabolism	Symbols: THA1 | THA1 (Threonine Aldolase 1); aldehyde-lyase/ threonine aldolase | chr1:2743761-2746939 REVERSE	amino acid metabolism.degradation.serine-glycine-cysteine group.glycine	13.2.5.2	1566	24.9857	17.1326	9.86047	23.0575	17.0476	30.0258	3.80571	1.46626	3.84595	4.34001	3.92988	2.74224	10.9628	5.27381	9.06205	17.3262	23.377	3.03931	3.67071	8.43289	-0.0282711	-2.64686	-2.2487	-1.36939	-2.61934	-2.22101	-1.34146	-0.39827	1.27777	0.879491	1	3.66285e-08	2.11453e-06	0.00456718	3.23325e-07	1.22676e-05	0.0136956	1	0.0242633	0.163757
AT1G10060	encodes a mitochondrial branched-chain amino acid aminotransferase. Complements the yeast leu/iso-leu/val auxotrophy mutant.	amino acid metabolism	Symbols: ATBCAT-1 | branched-chain amino acid aminotransferase 1 / branched-chain amino acid transaminase 1 (BCAT1) | chr1:3284239-3287107 FORWARD	amino acid metabolism.synthesis.branched chain group.common.branched-chain amino acid aminotransferase	13.1.4.1.4	1590	5.39516	1.20921	2.16543	7.60274	9.29395	12.2515	3.78538	6.02922	6.2389	4.40403	5.13728	5.65718	2.69933	2.20856	2.23132	2.92327	9.71606	5.35117	5.06617	2.37974	1.17026	0.624873	0.682101	-0.707082	-0.544221	-0.486969	-1.87677	-0.0572449	-1.33238	-1.38962	0.0231124	0.342633	0.277876	0.268888	0.607814	0.654998	0.000816674	1	0.0281038	0.0196987
AT1G11790	Encodes a plastid-localized arogenate dehydratase involved in phenylalanine biosynthesis. Not less than six genes encoding ADT were identi&#64257;ed in the Arabidopsis genome: ADT1 [At1g11790]; ADT2 [At3g07630]; ADT3 [At2g27820]; ADT4 [At3g44720]; ADT5 [At5g22630]; and ADT6 [At1g08250].	amino acid metabolism	Symbols: ADT1 | ADT1 (arogenate dehydratase 1); arogenate dehydratase/ prephenate dehydratase | chr1:3981248-3985215 FORWARD	amino acid metabolism.synthesis.aromatic aa.phenylalanine.arogenate dehydratase / prephenate dehydratase	13.1.6.3.1	1660	3.32206	22.0062	4.90246	14.7534	16.0823	17.355	19.4085	21.3017	18.0875	19.0238	19.8848	20.3111	18.0985	16.2966	16.4139	10.0769	16.0636	19.5992	19.7399	16.9363	0.398755	1.01165	1.15587	0.636134	0.611608	0.755839	0.236064	-0.144229	-0.375536	-0.519765	0.482445	0.0226356	0.00798114	0.199908	0.373299	0.189098	1	1	0.711887	0.471159
AT1G14810	encodes an aspartate semialdehyde dehydrogenase, which produces the branch point intermediate for lysine and threonine/methionine biosynthesis	amino acid metabolism	semialdehyde dehydrogenase family protein | chr1:5102424-5104695 REVERSE	amino acid metabolism.synthesis.aspartate family.misc.homoserine.aspartate semialdehyde dehydrogenase	13.1.3.6.1.2	1450	64.4127	78.9552	112.321	91.7048	118.102	61.51	54.3275	83.2556	68.9625	64.7214	64.5128	60.8333	37.2607	33.367	33.9609	85.2297	90.4388	68.8485	63.3558	34.8629	-0.504289	-0.558337	-0.53986	-1.70138	-0.0540107	-0.0355331	-1.19709	-0.0184775	-1.14307	-1.16155	0.240079	0.174478	0.192456	2.08774e-06	1	1	0.00291489	1	0.00486096	0.00405773
AT1G15710	prephenate dehydrogenase family protein; FUNCTIONS IN: binding, prephenate dehydrogenase (NADP+) activity, catalytic activity; INVOLVED IN: tyrosine biosynthetic process, metabolic process; LOCATED IN: chloroplast; EXPRESSED IN: 24 plant structures; EXPRESSED DURING: 13 growth stages; CONTAINS InterPro DOMAIN/s: Prephenate dehydrogenase (InterPro:IPR003099), NAD(P)-binding (InterPro:IPR016040), A…	amino acid metabolism	prephenate dehydrogenase family protein | chr1:5404358-5405686 FORWARD	amino acid metabolism.synthesis.aromatic aa.tyrosine.prephenate dehydrogenase	13.1.6.4.2	1329	21.7352	23.7388	9.18519	14.7069	14.9171	13.6467	17.6711	26.3911	15.9946	27.6877	32.078	30.828	20.0099	18.4961	17.8858	18.2198	14.4236	20.019	30.1979	18.7973	-0.760062	0.0365116	0.76719	-0.214164	0.797772	1.5285	0.547073	-0.730714	-0.250693	-0.981408	0.0163348	1	0.00449188	0.659422	0.0106569	2.67524e-08	0.119257	0.17923	0.680091	0.000681963
AT1G17745	encodes a 3-Phosphoglycerate dehydrogenase	amino acid metabolism	Symbols: PGDH | PGDH (3-PHOSPHOGLYCERATE DEHYDROGENASE); phosphoglycerate dehydrogenase | chr1:6100964-6105265 FORWARD	amino acid metabolism.synthesis.serine-glycine-cysteine group.serine.phosphoglycerate dehydrogenase	13.1.5.1.1	2354	21.0839	14.5531	17.0197	29.611	20.3052	17.8821	27.2477	33.2134	23.9673	61.5935	62.5306	72.0343	59.4881	71.4112	38.7032	17.5523	22.5994	28.1428	65.3861	56.5342	-0.18314	0.460669	1.81281	1.31441	0.643869	1.99605	1.49763	-1.35217	0.853758	-0.498412	0.896843	0.292455	2.51371e-07	0.000234656	0.197032	7.36974e-08	7.96542e-05	0.0111608	0.0447632	0.360491
AT1G18500	Encodes an active Arabidopsis isopropylmalate synthase IPMS1. Involved in leucine biosynthesis. Do not participate in the chain elongation of glucosinolates. Expressed constitutively throughout the plant. Loss of IPMS1 can be compensated by a second isopropylmalate synthase gene IPMS2 (At1g74040).	amino acid metabolism	Symbols: MAML-4, IPMS1 | MAML-4 (METHYLTHIOALKYLMALATE SYNTHASE-LIKE 4); 2-isopropylmalate synthase | chr1:6369347-6373025 FORWARD	amino acid metabolism.synthesis.branched chain group.leucine specific.2-isopropylmalate synthase	13.1.4.4.1	2060	110.607	195.616	104.74	94.0807	123.602	79.3093	68.7178	76.5201	73.3928	68.4845	59.3963	59.7501	66.3032	68.4707	61.8625	136.988	98.9975	72.8769	62.5436	65.5455	-0.910296	-1.01306	-1.09896	-1.32725	-0.102925	-0.188832	-0.417126	0.0859059	-0.314199	-0.228293	0.000824462	2.25704e-07	1.74633e-08	1.08669e-11	1	0.688462	0.108012	1	0.278452	0.536309
AT1G25155	anthranilate synthase beta subunit, putative; FUNCTIONS IN: catalytic activity, anthranilate synthase activity; INVOLVED IN: glutamine metabolic process, biosynthetic process, metabolic process; CONTAINS InterPro DOMAIN/s: Glutamine amidotransferase class-I, C-terminal (InterPro:IPR000991), Glutamine amidotransferase superfamily (InterPro:IPR011702), Glutamine amidotransferase of anthranilate syn…	amino acid metabolism	anthranilate synthase beta subunit, putative | chr1:8822692-8824821 REVERSE	amino acid metabolism.synthesis.aromatic aa.tryptophan.anthranilate synthase	13.1.6.5.1	1029	3.48774	6.53962	1.52091	12.2817	15.602	13.2734	18.2929	16.6243	16.268	17.1461	18.5947	15.9037	17.8289	17.5688	17.6528	3.84942	13.719	17.0617	17.2148	17.6835	1.44381	2.07894	2.22298	1.9657	0.647248	0.791317	0.533987	-0.144065	-0.113257	-0.257323	4.90229e-06	2.33395e-15	2.11195e-17	8.38196e-14	0.0331399	0.00479024	0.0962678	1	1	0.610064
AT1G31180	The AtIMD3 is one out of 3 genes encoding the enzyme 3-isopropylmalate dehydrogenase involved in leucine biosynthesis in Arabidopsis. Its subcellular location has been targeted to plastids.	amino acid metabolism	3-isopropylmalate dehydrogenase, chloroplast, putative | chr1:11142714-11144633 REVERSE	amino acid metabolism.synthesis.branched chain group.leucine specific.3-isopropylmalate dehydrogenase	13.1.4.4.3	1360	23.1063	23.1977	12.9651	37.2855	41.2719	35.7263	27.2475	31.6566	31.5205	40.484	39.2864	38.7874	38.2413	37.1052	33.2345	19.7564	38.0946	30.1416	39.5193	36.1937	0.486662	0.47893	1.00422	0.580382	-0.00749189	0.517819	0.0939645	-0.525304	0.101455	-0.423849	0.105625	0.0271135	5.03665e-07	0.00613331	1	0.0299936	1	0.258374	1	0.0950551
AT1G33320	cystathionine gamma-synthase, chloroplast, putative / O-succinylhomoserine (Thiol)-lyase, putative; FUNCTIONS IN: pyridoxal phosphate binding, cystathionine gamma-synthase activity, catalytic activity; INVOLVED IN: amino acid metabolic process, methionine biosynthetic process; EXPRESSED IN: root; CONTAINS InterPro DOMAIN/s: Pyridoxal phosphate-dependent transferase, major region (InterPro:IPR0154…	amino acid metabolism	cystathionine gamma-synthase, chloroplast, putative / O-succinylhomoserine (Thiol)-lyase, putative | chr1:12081009-12083462 FORWARD	amino acid metabolism.synthesis.aspartate family.methionine.cystathionine gamma-synthase	13.1.3.4.1	1239	3.60308	9.66332	1.9368	6.20871	11.8287	5.66242	33.7185	27.4279	19.2295	31.5274	28.1768	30.6786	30.2254	37.8422	32.9867	5.06773	7.89994	26.792	30.1276	33.6848	0.296026	2.40301	2.70443	2.5765	2.10589	2.40734	2.27939	-0.30145	0.173494	-0.127956	0.655302	8.63787e-10	6.27563e-12	6.13849e-11	3.40402e-07	3.13374e-09	1.88584e-08	1	1	1
AT1G55880	pyridoxal-5'-phosphate-dependent enzyme, beta family protein; FUNCTIONS IN: lyase activity, pyridoxal phosphate binding, catalytic activity; INVOLVED IN: amino acid metabolic process, cysteine biosynthetic process from serine, metabolic process; EXPRESSED IN: 10 plant structures; EXPRESSED DURING: 6 growth stages; CONTAINS InterPro DOMAIN/s: Cysteine synthase/cystathionine beta-synthase P-phospha…	amino acid metabolism	pyridoxal-5'-phosphate-dependent enzyme, beta family protein | chr1:20898898-20901183 REVERSE	amino acid metabolism.synthesis.serine-glycine-cysteine group.cysteine.OASTL	13.1.5.3.1	1703	16.9619	31.3548	17.8281	4.65536	6.32048	4.95233	6.75657	6.47185	6.03296	5.64366	5.81482	5.7248	8.69724	7.02612	6.7081	22.0483	5.30939	6.42046	5.72776	7.47715	-2.4924	-1.88451	-1.91843	-1.83785	0.605833	0.57189	0.652508	0.0339384	0.0466709	0.0806093	6.49284e-20	1.03786e-19	2.45128e-20	8.98836e-19	0.0251802	0.0328473	0.0115564	1	1	1
AT1G70570	anthranilate phosphoribosyltransferase, putative; FUNCTIONS IN: anthranilate phosphoribosyltransferase activity, transferase activity, transferring glycosyl groups; INVOLVED IN: tryptophan biosynthetic process, metabolic process; LOCATED IN: chloroplast; EXPRESSED IN: 22 plant structures; EXPRESSED DURING: 13 growth stages; CONTAINS InterPro DOMAIN/s: Glycosyl transferase, family 3, N-terminal (I…	amino acid metabolism	anthranilate phosphoribosyltransferase, putative | chr1:26608627-26612284 FORWARD	amino acid metabolism.synthesis.aromatic aa.tryptophan.anthranilate phosphoribosyltransferase	13.1.6.5.2	2102	31.3988	45.1517	47.6503	27.9329	34.3407	28.3345	27.9317	30.4771	28.9896	26.2259	25.4717	25.6201	32.229	26.4203	29.9419	41.4003	30.2027	29.1328	25.7726	29.5304	-0.988215	-0.706867	-0.750008	-0.856053	0.280486	0.237344	0.131295	0.0431423	-0.14919	-0.106047	0.00110757	0.00847726	0.00484208	0.00121975	0.621	0.714659	1	1	0.966101	1
AT1G72810	threonine synthase, putative; FUNCTIONS IN: pyridoxal phosphate binding, catalytic activity, threonine synthase activity; INVOLVED IN: amino acid metabolic process, threonine biosynthetic process, metabolic process; LOCATED IN: chloroplast; EXPRESSED IN: 23 plant structures; EXPRESSED DURING: 13 growth stages; CONTAINS InterPro DOMAIN/s: Threonine synthase (InterPro:IPR004450), Pyridoxal phosphat…	amino acid metabolism	threonine synthase, putative | chr1:27398591-27400417 REVERSE	amino acid metabolism.synthesis.aspartate family.threonine.threonine synthase	13.1.3.2.1	1744	16.5129	44.2979	69.995	20.1641	26.1172	15.1496	27.4059	30.5123	24.9865	30.4679	26.4017	25.6551	20.6046	20.5082	19.3257	43.6019	20.477	27.6349	27.5082	20.1462	-1.69764	-0.925894	-0.79615	-1.54282	0.772262	0.90201	0.155296	-0.129747	-0.616957	-0.746703	0.000160548	0.0776931	0.141893	0.00181163	0.289978	0.159636	1	1	0.433731	0.289576
AT1G80560	The AtIMD2 is one out of 3 genes encoding the enzyme 3-isopropylmalate dehydrogenase involved in leucine biosynthesis in Arabidopsis. Its subcellular location has been targeted to plastids.	amino acid metabolism	3-isopropylmalate dehydrogenase, chloroplast, putative | chr1:30287763-30290298 FORWARD	amino acid metabolism.synthesis.branched chain group.leucine specific.3-isopropylmalate dehydrogenase	13.1.4.4.3	1460	26.5599	15.5033	12.5058	60.6999	72.4749	51.6314	48.6205	54.1013	54.5373	74.9049	72.5014	70.3138	62.7133	61.6001	56.0357	18.1897	61.6021	52.4197	72.5734	60.1164	1.24307	1.34712	1.95002	1.38137	0.103785	0.706701	0.138041	-0.602911	0.0342554	-0.568656	0.000105276	4.54815e-06	2.41732e-11	2.8083e-06	1	0.0468945	1	0.660848	1	0.137866
AT2G04400	indole-3-glycerol phosphate synthase (IGPS); FUNCTIONS IN: indole-3-glycerol-phosphate synthase activity; INVOLVED IN: tryptophan biosynthetic process; LOCATED IN: chloroplast; EXPRESSED IN: 24 plant structures; EXPRESSED DURING: 15 growth stages; CONTAINS InterPro DOMAIN/s: Aldolase-type TIM barrel (InterPro:IPR013785), Ribulose-phosphate binding barrel (InterPro:IPR011060), Indole-3-glycerol ph…	amino acid metabolism	indole-3-glycerol phosphate synthase (IGPS) | chr2:1531148-1533737 FORWARD	amino acid metabolism.synthesis.aromatic aa.tryptophan.indole-3-glycerol phosphate synthase	13.1.6.5.4	1428	11.524	12.1175	4.01848	31.6072	33.3445	27.7531	25.4542	27.8176	30.1436	26.6336	29.2273	29.6254	24.9285	21.6311	25.1426	9.22002	30.9016	27.8051	28.4954	23.9007	1.32329	1.50129	1.66894	1.11584	0.180424	0.34809	-0.205055	-0.167663	-0.385472	-0.553135	8.71825e-06	9.257e-09	1.52829e-10	2.75352e-05	0.918107	0.41003	0.825817	1	0.324517	0.0924774
AT2G17265	Encodes a homoserine kinase (HSK) which produces O-phospho-L-homoserine (HserP), a compound at the branching point of methionine and threonine biosynthesis. HSK is found in the stromal fraction of chloroplasts.	amino acid metabolism	Symbols: HSK | HSK (HOMOSERINE KINASE); homoserine kinase | chr2:7508588-7509755 FORWARD	amino acid metabolism.synthesis.aspartate family.misc.homoserine.homoserine kinase	13.1.3.6.1.4	1168	7.41938	22.821	16.7935	7.93023	13.1205	6.83733	16.1664	15.8746	13.422	18.8673	16.6692	18.6814	19.5258	16.9812	17.1922	15.678	9.29601	15.1543	18.0726	17.8998	-1.22667	-0.180044	0.20657	-0.107902	1.04658	1.43324	1.11873	-0.386645	0.0721483	-0.314497	0.000790746	0.887127	0.828398	1	0.0116051	0.000174162	0.00516091	1	1	0.714825
AT2G17630	phosphoserine aminotransferase, putative; FUNCTIONS IN: pyridoxal phosphate binding, transaminase activity, catalytic activity, O-phospho-L-serine:2-oxoglutarate aminotransferase activity; INVOLVED IN: response to cadmium ion; LOCATED IN: chloroplast; EXPRESSED IN: 23 plant structures; EXPRESSED DURING: 13 growth stages; CONTAINS InterPro DOMAIN/s: Pyridoxal phosphate-dependent transferase, major…	amino acid metabolism	phosphoserine aminotransferase, putative | chr2:7666585-7668065 FORWARD	amino acid metabolism.synthesis.serine-glycine-cysteine group.serine.phosphoserine aminotransferase	13.1.5.1.2	1481	21.8686	94.0612	50.3708	97.4705	129.59	68.6889	173.357	182.794	137.909	240.07	234.139	252.581	283.379	288.265	229.636	55.4335	98.5833	164.686	242.264	267.093	0.408602	1.49086	2.18283	2.0283	1.0823	1.77428	1.61974	-0.691977	0.537442	-0.154535	0.413726	7.97155e-05	6.91573e-09	8.11319e-08	0.0150641	1.05784e-05	6.36277e-05	0.862465	0.349293	1
AT2G29690	Encode a functional anthranilate synthase protein. Expressed at a constitutive basal level. Expression was not induced by wounding nor bacterial pathogen infiltration. Involved in aromatic amino acid biosynthesis.	amino acid metabolism	Symbols: ASA2, ATHANSYNAB | ASA2 (ANTHRANILATE SYNTHASE 2); anthranilate synthase | chr2:12693871-12696975 FORWARD	amino acid metabolism.synthesis.aromatic aa.tryptophan.anthranilate synthase	13.1.6.5.1	2078	13.9009	34.1077	11.6987	17.9052	23.8508	12.6787	22.4614	25.3318	22.1212	20.9455	20.3004	21.3081	17.4143	17.2745	18.8487	19.9024	18.1449	23.3048	20.8513	17.8458	-0.511929	0.189871	0.163707	-0.356593	0.702445	0.67628	0.155951	0.0261646	-0.546486	-0.520321	0.134972	0.706134	0.795059	0.28802	0.0296442	0.0340713	0.985436	1	0.108276	0.136133
AT2G31810	acetolactate synthase small subunit, putative; FUNCTIONS IN: acetolactate synthase activity, amino acid binding; INVOLVED IN: branched chain family amino acid biosynthetic process; LOCATED IN: chloroplast; EXPRESSED IN: 23 plant structures; EXPRESSED DURING: 13 growth stages; CONTAINS InterPro DOMAIN/s: Acetolactate synthase, small subunit (InterPro:IPR004789), Amino acid-binding ACT (InterPro:IP…	amino acid metabolism	acetolactate synthase small subunit, putative | chr2:13524221-13528557 FORWARD	amino acid metabolism.synthesis.branched chain group.common.acetolactate synthase	13.1.4.1.1	1837	11.1025	23.3588	10.6777	38.4574	40.8505	36.4036	43.9745	51.0917	43.2966	32.3262	37.3387	35.1286	48.7434	38.5506	44.8833	15.0463	38.5705	46.1209	34.9312	44.0591	0.949465	1.53432	1.26769	1.29978	0.587172	0.320527	0.352617	0.266642	-0.234553	0.0320895	0.000416695	1.39387e-16	1.0134e-11	3.59106e-12	0.00663187	0.226039	0.167709	1	0.457441	1
AT2G37500	arginine biosynthesis protein ArgJ family; FUNCTIONS IN: glutamate N-acetyltransferase activity; INVOLVED IN: arginine biosynthetic process; LOCATED IN: chloroplast; EXPRESSED IN: 22 plant structures; EXPRESSED DURING: 13 growth stages; CONTAINS InterPro DOMAIN/s: Arginine biosynthesis protein ArgJ (InterPro:IPR002813), Peptidase S58 DmpA/arginine biosynthesis protein ArgJ (InterPro:IPR016117); H…	amino acid metabolism	arginine biosynthesis protein ArgJ family | chr2:15739783-15742838 REVERSE	amino acid metabolism.synthesis.glutamate family.arginine	13.1.2.3.2	1677	14.9282	23.3465	15.1182	30.7056	33.8692	25.5906	17.1709	25.3303	20.8089	15.6788	16.981	17.6137	34.3247	27.0279	31.6064	17.7977	30.0551	21.1034	16.7578	30.9863	0.291965	0.113991	-0.0815082	0.502003	-0.179818	-0.375331	0.208215	0.195509	0.388028	0.583536	0.4222	0.861152	0.996966	0.0195319	0.758901	0.163313	0.626809	1	0.137981	0.0113667
AT2G44040	dihydrodipicolinate reductase family protein; FUNCTIONS IN: dihydrodipicolinate reductase activity; INVOLVED IN: oxidation reduction, lysine biosynthetic process via diaminopimelate, metabolic process, diaminopimelate biosynthetic process; LOCATED IN: chloroplast; EXPRESSED IN: cotyledon; CONTAINS InterPro DOMAIN/s: NAD(P)-binding (InterPro:IPR016040), Dihydrodipicolinate reductase, plant (InterP…	amino acid metabolism	dihydrodipicolinate reductase family protein | chr2:18221769-18224104 REVERSE	amino acid metabolism.synthesis.aspartate family.lysine.dihydrodipicolinate reductase	13.1.3.5.2	1366	3.65258	27.4463	2.5969	26.5484	31.5636	15.1347	29.6333	39.9222	32.4195	29.1491	27.3592	26.8917	25.8135	25.3264	28.8291	11.2319	24.4156	33.9917	27.8	26.6563	0.909681	1.73151	1.57915	1.22158	0.818859	0.66649	0.308895	0.152366	-0.509956	-0.35759	0.100242	0.0026074	0.00630442	0.042179	0.360088	0.502317	1	1	0.691132	0.925381
AT2G45440	Encodes a protein that likely has dihydropicolinate synthase activity based on its mutant phenotype of decreased lysine levels and increased aspartate levels. The mutant also has increased levels of threonine. The enzyme is predicted to localize to the chloroplast.	amino acid metabolism	Symbols: DHDPS2 | DHDPS2 (DIHYDRODIPICOLINATE SYNTHASE); catalytic/ dihydrodipicolinate synthase/ lyase | chr2:18730840-18733015 FORWARD	amino acid metabolism.synthesis.aspartate family.lysine.dihydrodipicolinate synthase	13.1.3.5.1	1700	48.5554	199.359	463.552	60.3033	58.7375	42.3667	38.3895	45.3154	34.9591	43.7348	40.0516	35.57	37.573	33.892	35.5614	237.155	53.8025	39.5547	39.7855	35.6755	-2.80854	-2.91948	-2.77333	-3.2313	-0.110865	0.035291	-0.422691	-0.146155	-0.311823	-0.457977	1.29248e-06	1.13681e-05	2.84499e-05	1.59283e-06	1	1	0.927372	1	1	0.860569
AT3G01120	encodes a cystathionine gamma-synthase, which performs the first committed step in methionine biosynthesis. A conserved motif of 13 amino acids in the first exon is required for posttranscriptional autoregulation. This enzyme shares the same substrate as threonine synthase (TS) and its absence transcriptionally affects 8 genes in the genome.	amino acid metabolism	Symbols: MTO1, CGS, ATCYS1, CGS1 | MTO1 (METHIONINE OVERACCUMULATION 1); cystathionine gamma-synthase | chr3:38759-41932 REVERSE	amino acid metabolism.synthesis.aspartate family.methionine.cystathionine gamma-synthase	13.1.3.4.1	2234	49.5266	143.06	32.3184	95.9238	185.077	81.9187	533.655	388.261	274.313	491.129	441.767	452.85	443.079	585.123	444.601	74.9685	120.973	398.743	461.915	490.934	0.362464	2.43521	2.77993	2.58014	2.07267	2.4174	2.2176	-0.344729	0.14493	-0.199799	0.5499	6.18464e-09	4.55449e-11	9.8027e-10	4.0168e-06	4.54297e-08	4.95444e-07	1	1	1
AT3G02020	encodes a monofunctional aspartate kinase	amino acid metabolism	Symbols: AK3 | AK3 (ASPARTATE KINASE 3); aspartate kinase | chr3:340546-343835 REVERSE	amino acid metabolism.synthesis.aspartate family.misc.homoserine.aspartate kinase	13.1.3.6.1.1	2195	3.74859	7.04719	2.8995	4.50591	6.59377	3.23024	6.31742	5.54426	4.31754	7.22479	5.86234	5.78995	5.71262	4.35507	4.65496	4.56509	4.77664	5.39307	6.29236	4.90755	-0.350425	0.16822	0.519426	-0.144546	0.519392	0.870657	0.206559	-0.35125	-0.312815	-0.664064	0.44298	0.813485	0.0940015	0.933618	0.189963	0.00574335	0.872677	1	0.556423	0.0509064
AT3G04520	Encodes a threonine aldolase, involved in threonine degradation to glycine. Expressed in vascular tissue through out the plant.	amino acid metabolism	Symbols: THA2 | THA2 (Threonine Aldolase 2); threonine aldolase | chr3:1217239-1219759 REVERSE	amino acid metabolism.degradation.serine-glycine-cysteine group.glycine	13.2.5.2	1316	18.2251	11.0902	7.6903	15.2697	12.4305	19.8499	1.97289	0.872401	2.8267	3.02566	2.59329	1.76388	6.71455	3.40962	6.20055	12.3352	15.85	1.89067	2.46094	5.44157	-0.120979	-2.87278	-2.35473	-1.52837	-2.75303	-2.23457	-1.40779	-0.518325	1.34502	0.826672	1	8.85362e-09	1.33824e-06	0.00176682	1.97358e-07	1.69878e-05	0.0103471	1	0.0223273	0.223221
AT3G04940	Encodes cysteine synthase CysD1.	amino acid metabolism	Symbols: ATCYSD1, CYSD1 | CYSD1 (CYSTEINE SYNTHASE D1); cysteine synthase | chr3:1365165-1367759 FORWARD	amino acid metabolism.synthesis.serine-glycine-cysteine group.cysteine.OASTL	13.1.5.3.1	1369	16.6883	13.4058	9.98379	58.5995	55.0375	61.6602	66.9813	64.742	72.4605	54.61	55.0072	57.8622	51.7597	44.8891	55.0957	13.3593	58.4324	68.0613	55.8264	50.5815	1.64056	2.18943	2.03434	1.59224	0.547466	0.392368	-0.0497528	0.155096	-0.597214	-0.442117	8.98006e-09	4.45187e-21	1.69691e-18	7.97719e-12	0.0572944	0.223666	1	1	0.0280492	0.143491
AT3G07630	Encodes a plastid-localized arogenate dehydratase involved in phenylalanine biosynthesis. Not less than six genes encoding ADT were identi&#64257;ed in the Arabidopsis genome: ADT1 [At1g11790]; ADT2 [At3g07630]; ADT3 [At2g27820]; ADT4 [At3g44720]; ADT5 [At5g22630]; and ADT6 [At1g08250].	amino acid metabolism	Symbols: ADT2 | ADT2 (arogenate dehydratase 2); arogenate dehydratase/ prephenate dehydratase | chr3:2435445-2437965 FORWARD	amino acid metabolism.synthesis.aromatic aa.phenylalanine.arogenate dehydratase / prephenate dehydratase	13.1.6.3.1	1518	3.63282	18.5379	2.81799	15.0476	15.9442	12.6359	19.5136	22.6893	19.6044	17.6829	19.2756	20.032	21.0666	21.5909	21.6887	8.32958	14.5426	20.6025	18.9968	21.4488	0.542535	1.37892	1.39588	1.27685	0.834376	0.85134	0.732297	-0.0169653	-0.102078	-0.119043	0.259832	0.00117343	0.00100438	0.00297768	0.138801	0.113812	0.211718	1	1	1
AT3G10050	first enzyme in the biosynthetic pathway of isoleucine	amino acid metabolism	Symbols: OMR1 | OMR1 (L-O-METHYLTHREONINE RESISTANT 1); L-threonine ammonia-lyase | chr3:3098725-3101761 REVERSE	amino acid metabolism.synthesis.branched chain group.isoleucine specific.threonine ammonia-lyase	13.1.4.5.1	2238	158.366	269.404	350.625	73.7258	95.5117	54.7928	38.7846	37.1151	37.5176	45.1539	43.1478	41.1253	56.0286	49.1065	40.2654	259.465	74.6767	37.8058	43.1423	48.4668	-2.37381	-3.01196	-2.6892	-2.82266	-0.638157	-0.315387	-0.448854	-0.322768	0.189302	-0.133466	5.5232e-11	5.48021e-16	2.68177e-13	2.79678e-14	0.2237	0.751399	0.488359	1	1	1
AT3G14390	diaminopimelate decarboxylase, putative / DAP carboxylase, putative; FUNCTIONS IN: diaminopimelate decarboxylase activity; INVOLVED IN: lysine biosynthetic process via diaminopimelate; LOCATED IN: chloroplast; EXPRESSED IN: guard cell, cultured cell; CONTAINS InterPro DOMAIN/s: Diaminopimelate decarboxylase (InterPro:IPR002986), Alanine racemase/group IV decarboxylase, C-terminal (InterPro:IPR009…	amino acid metabolism	diaminopimelate decarboxylase, putative / DAP carboxylase, putative | chr3:4806725-4809433 FORWARD	amino acid metabolism.synthesis.aspartate family.lysine.diaminopimelate decarboxylase	13.1.3.5.5	1980	16.711	9.35724	4.5317	70.9238	82.373	52.4334	59.3948	86.7438	88.9727	67.1602	72.6465	71.5432	83.9007	72.0911	77.2988	10.2	68.5767	78.3704	70.45	77.7635	2.26579	2.79588	2.77673	2.61899	0.530062	0.510913	0.353166	0.0191483	-0.176895	-0.157747	9.48596e-10	1.80728e-13	2.54134e-13	5.3713e-12	0.384596	0.388194	0.69055	1	1	1
AT3G19480	D-3-phosphoglycerate dehydrogenase, putative / 3-PGDH, putative; FUNCTIONS IN: in 7 functions; INVOLVED IN: L-serine biosynthetic process, metabolic process; LOCATED IN: mitochondrion, chloroplast; EXPRESSED IN: 19 plant structures; EXPRESSED DURING: 10 growth stages; CONTAINS InterPro DOMAIN/s: D-3-phosphoglycerate dehydrogenase (InterPro:IPR006236), D-isomer specific 2-hydroxyacid dehydrogenase…	amino acid metabolism	D-3-phosphoglycerate dehydrogenase, putative / 3-PGDH, putative | chr3:6752531-6754785 FORWARD	amino acid metabolism.synthesis.serine-glycine-cysteine group.serine.phosphoglycerate dehydrogenase	13.1.5.1.1	1961	28.8357	43.1841	36.2324	31.3423	49.4933	20.6285	62.4678	69.64	45.5723	114.932	102.479	114.258	80.465	90.8295	51.4891	36.084	33.8214	59.2267	110.557	74.2612	-0.610527	0.543665	1.58147	0.71524	1.15421	2.19204	1.32579	-1.03782	0.171578	-0.866242	0.121991	0.174188	4.48303e-06	0.058019	0.00351505	1.41827e-09	0.000461034	0.108162	1	0.0359742
AT3G22740	homocysteine S-methyltransferase (HMT3)	amino acid metabolism	Symbols: HMT3 | HMT3; homocysteine S-methyltransferase | chr3:8032959-8035809 REVERSE	amino acid metabolism.synthesis.aspartate family.methionine.homocysteine S-methyltransferase	13.1.3.4.12	1384	6.83066	12.5028	3.31699	14.9732	9.09548	13.8593	5.37206	5.22609	5.82361	3.52184	2.95097	3.18671	7.17512	9.11545	6.20351	7.55014	12.6427	5.47392	3.21984	7.49803	0.385941	-0.50211	-1.1343	-0.202085	-0.886278	-1.51871	-0.58617	0.632368	0.300086	0.932456	0.412548	0.227825	0.00131361	0.853776	0.0289328	2.74193e-05	0.207424	0.883231	0.726072	0.0210152
AT3G25900	HMT-1; FUNCTIONS IN: homocysteine S-methyltransferase activity; INVOLVED IN: methionine biosynthetic process; LOCATED IN: cellular_component unknown; EXPRESSED IN: 22 plant structures; EXPRESSED DURING: 15 growth stages; CONTAINS InterPro DOMAIN/s: Homocysteine S-methyltransferase (InterPro:IPR003726); BEST Arabidopsis thaliana protein match is: HMT3; homocysteine S-methyltransferase (TAIR:AT3G22…	amino acid metabolism	Symbols: HMT-1, ATHMT-1 | HMT-1; homocysteine S-methyltransferase | chr3:9480833-9482926 FORWARD	amino acid metabolism.synthesis.aspartate family.methionine.homocysteine S-methyltransferase	13.1.3.4.12	1354	0.517185	59.5099	0.462338	7.94234	6.96152	6.61467	5.62183	5.1299	3.59775	5.67867	6.81778	4.88598	7.70702	105.517	7.59867	20.1632	7.17285	4.78316	5.79415	40.2743	-1.5362	-1.7908	-1.38053	1.19381	-0.255721	0.154669	2.72934	-0.410352	2.98494	2.57458	0.276141	0.277645	0.452148	0.562	1	1	0.142282	1	0.0922725	0.163218
AT3G44720	Encodes a plastid-localized arogenate dehydratase involved in phenylalanine biosynthesis. Not less than six genes encoding ADT were identi&#64257;ed in the Arabidopsis genome: ADT1 [At1g11790]; ADT2 [At3g07630]; ADT3 [At2g27820]; ADT4 [At3g44720]; ADT5 [At5g22630]; and ADT6 [At1g08250].	amino acid metabolism	Symbols: ADT4 | ADT4 (arogenate dehydratase 4); arogenate dehydratase/ prephenate dehydratase | chr3:16271652-16273344 FORWARD	amino acid metabolism.synthesis.aromatic aa.phenylalanine.arogenate dehydratase / prephenate dehydratase	13.1.6.3.1	1693	3.25731	5.36851	4.25226	9.22662	13.5418	12.4319	8.3649	11.7656	9.52141	10.8674	10.5748	11.9286	10.041	6.52987	7.29257	4.29269	11.7334	9.88397	11.1236	7.95448	0.977501	1.05984	1.36644	0.57209	0.0780993	0.384736	-0.409738	-0.306626	-0.487815	-0.79444	0.00246376	0.000111336	3.72125e-07	0.0624577	1	0.324898	0.297394	1	0.161838	0.00739651
AT3G47340	encodes a glutamine-dependent asparagine synthetase, the predicted ASN1 peptide contains a purF-type glutamine-binding domain, and is expressed predominantly in shoot tissues, where light has a negative effect on its mRNA accumulation. Expression is induced within 3 hours of dark treatment, in senescing leaves and treatment with exogenous photosynthesis inhibitor. Induction of gene expression was…	amino acid metabolism	Symbols: ASN1, DIN6, AT-ASN1 | ASN1 (GLUTAMINE-DEPENDENT ASPARAGINE SYNTHASE 1); asparagine synthase (glutamine-hydrolyzing) | chr3:17437884-17441243 REVERSE	amino acid metabolism.synthesis.aspartate family.asparagine.asparagine synthetase	13.1.3.1.1	2207	55.8438	9.14717	10.5422	37.6652	20.1422	56.4417	99.0586	75.819	91.8608	116.803	106.571	112.987	39.2371	37.8039	57.3241	25.1777	38.083	88.9128	112.12	44.7883	0.0723693	1.60396	2.06692	0.445962	1.53155	1.99451	0.373527	-0.462957	-1.15802	-1.62097	1	0.0213357	0.00248739	0.748876	0.069406	0.00980281	0.993133	1	0.196895	0.0430311
AT3G48560	Catalyzes the formation of acetolactate from pyruvate, the first step in valine and isoleucine biosynthesis. Requires FAD, thiamine pyrophosphate and Mg. Inhibited by the sulphonylurea herbicide, chlorsulphuron, and the imidazolinone herbicide, imazapyr. The obtained crystal structure of acetohydroxyacid synthase AHAS, EC 2.2.1.6)in complex with herbicides of the sulphonylurea and imidazolinone f…	amino acid metabolism	Symbols: CSR1, ALS, AHAS, TZP5, IMR1 | CSR1 (CHLORSULFURON/IMIDAZOLINONE RESISTANT 1); acetolactate synthase/ pyruvate decarboxylase | chr3:18001312-18003581 REVERSE	amino acid metabolism.synthesis.branched chain group.common.acetolactate synthase	13.1.4.1.1	2270	170.016	294.827	489.36	144.681	180.829	119.285	99.6367	115.288	84.6293	113.441	103.81	97.2223	78.7059	72.0771	70.5495	318.068	148.265	99.8515	104.824	73.7775	-1.71306	-1.94791	-1.73999	-2.54673	-0.23482	-0.0268925	-0.833647	-0.207927	-0.598825	-0.806752	2.0172e-05	3.68412e-06	3.56545e-05	2.29324e-09	1	1	0.133285	1	0.350183	0.14267
AT3G49680	Encodes a chloroplast branched-chain amino acid aminotransferase. Complements the yeast leu/iso-leu/val auxotrophy mutant.	amino acid metabolism	Symbols: ATBCAT-3, BCAT3 | BCAT3 (BRANCHED-CHAIN AMINOTRANSFERASE 3); branched-chain-amino-acid transaminase/ catalytic | chr3:18422649-18425693 FORWARD	amino acid metabolism.synthesis.branched chain group.common.branched-chain amino acid aminotransferase	13.1.4.1.4	1581	12.8449	11.5529	6.73125	63.1045	56.5427	53.4392	54.3047	74.7958	75.7972	76.2935	73.4284	75.5771	44.3933	44.5049	41.6041	10.3764	57.6955	68.2992	75.0997	43.5008	2.00798	2.57882	2.85106	1.76747	0.571014	0.84326	-0.240366	-0.272245	-0.811374	-1.08362	2.41976e-12	1.2889e-27	5.26827e-33	6.05958e-14	0.0463356	0.000897116	0.631582	1	0.00154897	9.5495e-06
AT3G53580	diaminopimelate epimerase family protein; FUNCTIONS IN: diaminopimelate epimerase activity; INVOLVED IN: lysine biosynthetic process via diaminopimelate; LOCATED IN: chloroplast; EXPRESSED IN: 24 plant structures; EXPRESSED DURING: 15 growth stages; CONTAINS InterPro DOMAIN/s: Diaminopimelate epimerase, active site (InterPro:IPR018510), Diaminopimelate epimerase (InterPro:IPR001653); Has 5079 Bla…	amino acid metabolism	diaminopimelate epimerase family protein | chr3:19864757-19867134 FORWARD	amino acid metabolism.synthesis.aspartate family.lysine.diaminopimelate epimerase	13.1.3.5.4	1343	87.3381	59.3466	109.306	122.274	120.583	109.091	103.559	101.002	110.663	94.0055	97.9387	98.9953	117.429	124.685	127.171	85.3304	117.316	105.075	96.9799	123.095	-0.145242	0.0284833	0.0434663	0.0938549	0.173732	0.188716	0.239105	-0.0149832	0.0653723	0.0503891	0.994546	1	1	1	1	1	0.908412	1	1	1
AT3G55870	anthranilate synthase, alpha subunit, putative; FUNCTIONS IN: oxo-acid-lyase activity, anthranilate synthase activity; INVOLVED IN: tryptophan biosynthetic process, biosynthetic process; LOCATED IN: endomembrane system; EXPRESSED IN: male gametophyte, sepal, flower, carpel, cultured cell; EXPRESSED DURING: 4 anthesis, petal differentiation and expansion stage; CONTAINS InterPro DOMAIN/s: Anthrani…	amino acid metabolism	anthranilate synthase, alpha subunit, putative | chr3:20730858-20733903 FORWARD	amino acid metabolism.synthesis.aromatic aa.tryptophan.anthranilate synthase	13.1.6.5.1	1963	6.24285	12.1095	6.90956	6.51799	8.33342	5.89328	9.048	9.387	7.94108	6.92456	7.03971	7.09507	5.87332	5.79736	5.45814	8.42063	6.9149	8.79202	7.01978	5.70961	-0.724928	-0.0419296	-0.235072	-0.828182	0.68097	0.487797	-0.10542	0.193163	-0.786352	-0.593186	0.0121591	1	0.425577	0.000196456	0.00613942	0.0706424	1	1	0.0010907	0.0204466
AT3G57050	Encodes second enzyme in the methionine biosynthetic pathway	amino acid metabolism	Symbols: CBL | CBL (cystathionine beta-lyase); cystathionine beta-lyase | chr3:21111700-21114662 REVERSE	amino acid metabolism.synthesis.aspartate family.methionine.cystathionine beta-lyase	13.1.3.4.2	1775	13.6109	24.3224	5.05507	61.3373	71.3987	69.0852	66.1547	69.8227	73.9498	65.9051	63.5433	67.6111	106.771	103.535	95.9403	14.3294	67.2738	69.9757	65.6865	102.082	1.88997	2.27527	2.31611	2.65518	0.386633	0.427476	0.766542	-0.0408427	0.379908	0.339065	3.49409e-09	2.37607e-14	8.38957e-15	1.45285e-18	0.467404	0.357631	0.0323731	1	0.439659	0.536934
AT3G58610	ketol-acid reductoisomerase; FUNCTIONS IN: coenzyme binding, oxidoreductase activity, binding, ketol-acid reductoisomerase activity, catalytic activity; INVOLVED IN: response to cadmium ion, branched chain family amino acid biosynthetic process; LOCATED IN: in 6 components; EXPRESSED IN: 26 plant structures; EXPRESSED DURING: 15 growth stages; CONTAINS InterPro DOMAIN/s: Acetohydroxy acid isomero…	amino acid metabolism	ketol-acid reductoisomerase | chr3:21671433-21674841 FORWARD	amino acid metabolism.synthesis.branched chain group.common.ketol-acid reductoisomerase	13.1.4.1.2	2106	459.822	478.878	1062.91	448.276	510.523	324.449	330.004	390.08	337.163	400.693	382.066	359.681	351.168	329.935	300.737	667.204	427.749	352.416	380.813	327.28	-1.28962	-1.23161	-0.983807	-1.50127	0.0580348	0.305837	-0.211629	-0.247802	-0.269664	-0.517466	0.002033	0.00536192	0.0301991	0.000610192	1	0.87688	1	1	0.921925	0.489319
AT3G61440	Encodes a cysteine synthase isomer CysC1. The isomer is however less effective in cysteine biosynthesis. It is involved in beta-cyanoalanine biosynthesis, an intermediate of cyanide detoxification pathway.	amino acid metabolism	Symbols: ATCYSC1, ARATH;BSAS3;1, CYSC1 | CYSC1 (CYSTEINE SYNTHASE C1); L-3-cyanoalanine synthase/ cysteine synthase | chr3:22735747-22737980 FORWARD	amino acid metabolism.synthesis.serine-glycine-cysteine group.cysteine.OASTL	13.1.5.3.1	1433	3.4818	2.01254	1.60178	38.5084	122.261	34.4271	211.199	233.422	280.729	266.46	236.79	242.454	216.585	200.943	269.464	2.36538	65.0656	241.783	248.568	228.997	4.24191	6.49955	6.67136	6.25418	2.25913	2.43096	2.01373	-0.171832	-0.245391	-0.417223	1.09762e-19	1.57121e-32	8.47884e-34	1.13927e-30	5.01866e-06	6.54159e-07	4.30367e-05	1	0.98789	0.695592
AT3G63250	Encodes a homocysteine methyltransferase (HMT). Among the three HMT coding genes in the genome, HMT2 is responsible for a significant proportion of HMT activity in the flower stalks and silique hulls. However, HMT2 does not significantly contribute to the total HMT activity in seeds.	amino acid metabolism	Symbols: HMT-2, ATHMT-2, HMT2 | HMT2 (HOMOCYSTEINE METHYLTRANSFERASE 2); homocysteine S-methyltransferase | chr3:23370308-23372682 REVERSE	amino acid metabolism.synthesis.aspartate family.methionine.homocysteine S-methyltransferase	13.1.3.4.12	1364	20.0865	29.0883	9.25547	31.6516	21.2219	34.6913	12.5023	10.9	15.3244	7.65027	8.32644	5.40325	15.8563	22.9321	12.9531	19.4768	29.1882	12.9089	7.12665	17.2471	0.209158	-0.647183	-1.37282	-0.382194	-0.856605	-1.58236	-0.591584	0.725724	0.265013	0.990738	0.833643	0.116871	0.000225856	0.460372	0.0642063	6.61406e-05	0.267113	0.745425	0.850314	0.0226061
AT4G02610	tryptophan synthase, alpha subunit, putative; FUNCTIONS IN: tryptophan synthase activity; INVOLVED IN: tryptophan biosynthetic process; LOCATED IN: chloroplast; EXPRESSED IN: 22 plant structures; EXPRESSED DURING: 13 growth stages; CONTAINS InterPro DOMAIN/s: Tryptophan synthase, alpha chain, active site (InterPro:IPR018204), Aldolase-type TIM barrel (InterPro:IPR013785), Ribulose-phosphate bindi…	amino acid metabolism	tryptophan synthase, alpha subunit, putative | chr4:1147634-1149336 FORWARD	amino acid metabolism.synthesis.aromatic aa.tryptophan.tryptophan synthase	13.1.6.5.5	975	4.75824	4.2128	2.03318	14.089	12.5367	10.9465	9.92534	17.8983	13.8987	12.7445	13.4273	14.2847	13.4649	9.27091	8.73303	3.66807	12.5241	13.9074	13.4855	10.4896	1.30948	1.78431	1.87927	1.20749	0.476263	0.571249	-0.100687	-0.0949839	-0.576917	-0.671899	0.000172163	5.24422e-09	6.71052e-10	0.000132644	0.269057	0.129338	1	1	0.123949	0.0593339
AT4G19710	Encodes a bifunctional aspartate kinase/homoserine dehydrogenase. These two activities catalyze the first and the third steps toward the synthesis of the essential amino acids threonine, isoleucine and methionine.	amino acid metabolism	Symbols: AK-HSDH II, AK-HSDH | bifunctional aspartate kinase/homoserine dehydrogenase, putative / AK-HSDH, putative | chr4:10724855-10729768 FORWARD	amino acid metabolism.synthesis.aspartate family.misc.homoserine.bifunctional aspartate kinase/homoserine dehydrogenase	13.1.3.6.1.10	3144	11.7491	12.3696	12.5772	43.5422	44.2166	31.5967	30.4984	39.5474	36.0591	32.1857	31.6215	34.5348	25.6696	26.4545	20.9663	12.232	39.7851	35.3683	32.7807	24.3635	1.17018	1.33594	1.36152	0.638823	0.164149	0.189731	-0.532985	-0.0255814	-0.697129	-0.72271	8.21697e-05	1.04424e-07	5.6188e-08	0.0181888	0.951779	0.846532	0.102373	1	0.0180027	0.0131404
AT4G24830	arginosuccinate synthase family; FUNCTIONS IN: argininosuccinate synthase activity, ATP binding; INVOLVED IN: arginine biosynthetic process; LOCATED IN: chloroplast stroma, chloroplast; EXPRESSED IN: 25 plant structures; EXPRESSED DURING: 14 growth stages; CONTAINS InterPro DOMAIN/s: Rossmann-like alpha/beta/alpha sandwich fold (InterPro:IPR014729), Argininosuccinate synthase, conserved site (Int…	amino acid metabolism	arginosuccinate synthase family | chr4:12792873-12795974 REVERSE	amino acid metabolism.synthesis.glutamate family.arginine.arginosuccinate synthase	13.1.2.3.22	1814	5.06672	16.8138	6.84443	57.4223	71.3388	36.1246	59.0074	92.2768	63.9618	64.3746	67.7596	58.7035	49.6862	43.8431	47.1344	9.57498	54.9619	71.7487	63.6126	46.8879	2.12945	2.85126	2.81817	2.07786	0.72211	0.68902	-0.0513066	0.0330888	-0.773411	-0.740322	2.48078e-10	4.65533e-18	9.80518e-18	1.72466e-10	0.0791801	0.0893832	1	1	0.0464526	0.0600063
AT4G27070	Tryptophan synthase beta. Expressed at low levels in all tissues.	amino acid metabolism	Symbols: TSB2 | TSB2 (TRYPTOPHAN SYNTHASE BETA-SUBUNIT 2); tryptophan synthase | chr4:13586340-13588821 FORWARD	amino acid metabolism.synthesis.aromatic aa.tryptophan.tryptophan synthase	13.1.6.5.5	1854	32.9077	59.1106	23.6919	70.1128	78.8526	65.9402	66.9323	87.4374	76.4359	69.8731	77.9156	80.7248	56.7393	45.5279	50.0212	38.5701	71.6352	76.9352	76.1712	50.7628	0.493342	0.92433	1.04492	0.157402	0.432687	0.55328	-0.334257	-0.120592	-0.76694	-0.887532	0.0943063	6.04205e-07	1.3823e-08	0.616212	0.0699407	0.0103813	0.205341	1	0.000151193	7.66578e-06
AT4G29840	threonine synthase	amino acid metabolism	Symbols: MTO2, TS | MTO2 (METHIONINE OVER-ACCUMULATOR 2); threonine synthase | chr4:14599216-14601055 REVERSE	amino acid metabolism.synthesis.aspartate family.threonine.threonine synthase	13.1.3.2.1	1840	34.062	100.312	142.156	40.0585	55.3259	32.0041	57.2756	64.2363	53.8641	58.4281	57.4979	54.0263	40.9344	44.1425	41.2238	92.1766	42.4628	58.4587	56.6507	42.1002	-1.70992	-0.908448	-0.81832	-1.54053	0.801687	0.891817	0.169586	-0.0901297	-0.632096	-0.722226	0.000104482	0.0758118	0.11713	0.00137894	0.241649	0.151741	1	1	0.39386	0.295645
AT4G33680	Involved in disease resistance against Pseudomonas syringae. mutants have elevated SA levels, a low level of spontaneous cell death, callose deposition, and enlarged cells in leaves. genetically maps on chr 4 between L23H3 and nga1139.	amino acid metabolism	Symbols: AGD2 | AGD2 (ABERRANT GROWTH AND DEATH 2); L,L-diaminopimelate aminotransferase/ transaminase | chr4:16171694-16174686 REVERSE	amino acid metabolism.synthesis.aspartate family.lysine.LL-diaminopimelic acid aminotransferase	13.1.3.5.3	1595	12.8968	48.3265	11.2511	155.318	163.869	131.536	107.619	182.001	179.361	130.071	140.973	141.75	72.2842	70.0854	73.4471	24.1581	150.241	156.327	137.598	71.9389	2.33164	2.71911	2.67099	1.43927	0.38741	0.339296	-0.892443	0.0481136	-1.27985	-1.23173	5.84151e-11	3.70987e-14	9.47536e-14	5.76975e-05	0.604801	0.674234	0.0376678	1	0.00112409	0.00182216
AT4G34200	embryo sac development arrest 9 (EDA9); FUNCTIONS IN: ATP binding; INVOLVED IN: megagametogenesis; LOCATED IN: mitochondrion, chloroplast, membrane; EXPRESSED IN: 26 plant structures; EXPRESSED DURING: 13 growth stages; CONTAINS InterPro DOMAIN/s: D-3-phosphoglycerate dehydrogenase (InterPro:IPR006236), D-isomer specific 2-hydroxyacid dehydrogenase, catalytic region (InterPro:IPR006139), D-isomer…	amino acid metabolism	Symbols: EDA9 | EDA9 (embryo sac development arrest 9); ATP binding | chr4:16373819-16376622 REVERSE	amino acid metabolism.synthesis.serine-glycine-cysteine group.serine.phosphoglycerate dehydrogenase	13.1.5.1.1	2095	37.98	55.3559	48.6562	41.1401	59.7383	24.7241	76.7518	86.4211	57.0315	141.824	131.442	147.365	104.16	119.971	64.9949	47.3307	41.8675	73.4015	140.21	96.3755	-0.701423	0.454144	1.525	0.693127	1.15561	2.22648	1.3946	-1.07086	0.238985	-0.831877	0.0708244	0.299696	1.5516e-05	0.0750915	0.00443109	1.93136e-09	0.000294707	0.10272	0.883993	0.0531614
AT5G05730	ASA1 encodes the alpha subunit of anthranilate synthase, which catalyzes the rate-limiting step of tryptophan synthesis. ASA1 is induced by ethylene, and forms a link between ethylene signalling and auxin synthesis in roots.	amino acid metabolism	Symbols: ASA1, TRP5, AMT1, WEI2 | ASA1 (ANTHRANILATE SYNTHASE ALPHA SUBUNIT 1); anthranilate synthase | chr5:1719557-1722903 REVERSE	amino acid metabolism.synthesis.aromatic aa.tryptophan.anthranilate synthase	13.1.6.5.1	2063	7.38287	17.0719	6.27119	8.18061	11.9679	7.74213	13.3575	13.7458	12.1929	11.3808	10.6579	10.8862	9.42315	9.01528	10.1464	10.242	9.29688	13.0987	10.975	9.52827	-0.526918	0.302712	0.180438	-0.320174	0.831276	0.70899	0.208325	0.122281	-0.622934	-0.500651	0.105131	0.316528	0.675825	0.311763	0.00238782	0.0114881	0.771598	1	0.0310459	0.107472
AT5G10240	Encodes asparagine synthetase (ASN3).	amino acid metabolism	Symbols: ASN3 | ASN3 (ASPARAGINE SYNTHETASE 3); asparagine synthase (glutamine-hydrolyzing) | chr5:3212689-3216466 REVERSE	amino acid metabolism.synthesis.aspartate family.asparagine.asparagine synthetase	13.1.3.1.1	2030	64.292	57.1284	25.6981	50.4616	74.7122	47.7962	1366.79	981.693	1004.77	2360.35	2059.35	2131.39	615.207	681.499	689.984	49.0395	57.6567	1117.75	2183.7	662.23	-0.219591	4.40153	5.49753	3.48237	4.62122	5.71722	3.70205	-1.096	-0.919167	-2.01517	0.75355	7.03967e-43	5.56039e-60	2.19697e-29	1.26955e-44	6.44947e-62	2.02443e-31	0.0168278	0.00654611	8.79073e-11
AT5G10920	argininosuccinate lyase, putative / arginosuccinase, putative; FUNCTIONS IN: argininosuccinate lyase activity, catalytic activity; INVOLVED IN: arginine biosynthetic process via ornithine, arginine biosynthetic process; LOCATED IN: chloroplast, chloroplast stroma; EXPRESSED IN: 23 plant structures; EXPRESSED DURING: 13 growth stages; CONTAINS InterPro DOMAIN/s: Argininosuccinate lyase (InterPro:I…	amino acid metabolism	argininosuccinate lyase, putative / arginosuccinase, putative | chr5:3441752-3444142 FORWARD	amino acid metabolism.synthesis.glutamate family.arginine.argininosuccinate lyase	13.1.2.3.23	1857	4.99654	23.5307	10.8436	62.7713	74.7627	55.3437	38.9569	45.0391	38.2516	32.7174	34.4058	31.2815	41.8286	40.3416	33.5101	13.1236	64.2926	40.7492	32.8016	38.5601	1.90398	1.58008	1.40225	1.33819	-0.323877	-0.501712	-0.565772	0.177833	-0.241892	-0.0640588	6.57841e-08	6.7334e-06	6.88445e-05	0.000166279	0.730223	0.355292	0.269563	1	0.870205	1
AT5G13280	Asp kinase inhibited by Lys and S-adenosylmethionine. Contains regulatory domains that belong to the ACT domain family, which allow binding to a extreme variety of ligands. Can function as a monomer or as a dimer with acetohydroxyacid synthase (HSDH).	amino acid metabolism	Symbols: AK-LYS1, AK1, AK | AK-LYS1 (ASPARTATE KINASE 1); aspartate kinase | chr5:4249438-4252836 FORWARD	amino acid metabolism.synthesis.aspartate family.misc.homoserine.aspartate kinase	13.1.3.6.1.1	1970	14.0854	35.1791	8.31497	17.8508	27.6588	14.2073	26.8978	27.0411	18.1186	30.8756	26.3548	24.8623	24.0933	21.9517	18.3333	19.1931	19.9056	24.0192	27.3642	21.4594	-0.28762	0.326212	0.65083	-0.000619828	0.613818	0.93845	0.286968	-0.324629	-0.326845	-0.651474	0.63066	0.51568	0.085163	1	0.215035	0.0211943	0.790239	1	0.673757	0.155143
AT5G14200	The AtIMD1 is one out of 3 genes encoding the enzyme 3-isopropylmalate dehydrogenase involved in leucine biosynthesis in Arabidopsis. Its subcellular location has been targeted to plastids.	amino acid metabolism	3-isopropylmalate dehydrogenase, chloroplast, putative | chr5:4576202-4578402 FORWARD	0	13.1.4.4.3	1539	11.6598	5.90571	4.13541	26.2163	31.6113	23.0842	21.5479	22.7154	19.5096	31.7606	29.7367	30.3545	27.1223	23.1133	22.4071	7.23363	26.9706	21.2576	30.6173	24.2142	1.39002	1.38195	2.04225	1.40215	-0.00803345	0.652303	0.0121662	-0.660326	0.0201992	-0.640127	4.85362e-05	3.85211e-05	7.68832e-10	3.20671e-05	1	0.125463	1	0.697089	1	0.13535
AT5G14800	Delta 1-pyrroline-5-carboxylate reductase, catalyzes the final step in proline biosynthesis from glutamate and ornithine.In situ hybridization indicated that under normal growth conditions, the highest concentration of P5CR transcripts occurs in the cortical parenchyma, phloem, vascular cambium and pith parenchyma in the vicinity of the protoxylem. Single gene in Arabidopsis.	amino acid metabolism	Symbols: P5CR, AT-P5R, AT-P5C1, EMB2772 | P5CR (PYRROLINE-5- CARBOXYLATE (P5C) REDUCTASE); pyrroline-5-carboxylate reductase | chr5:4785960-4787839 REVERSE	amino acid metabolism.degradation.glutamate family.arginine	13.2.2.3	1282	36.6658	39.5382	29.6238	39.9214	36.6676	32.835	22.9678	19.8362	21.2789	22.2233	22.9549	22.7238	36.7607	23.993	22.9693	35.2759	36.4747	21.361	22.634	27.9077	-0.440277	-0.877479	-0.663583	-0.672831	-0.438178	-0.224266	-0.233514	-0.213907	0.20466	-0.00924722	0.16541	9.80397e-05	0.00392536	0.00366563	0.158382	0.649115	0.632845	1	0.706523	1
AT5G16290	acetolactate synthase small subunit, putative; FUNCTIONS IN: acetolactate synthase activity, amino acid binding; INVOLVED IN: branched chain family amino acid biosynthetic process; EXPRESSED IN: 22 plant structures; EXPRESSED DURING: 13 growth stages; CONTAINS InterPro DOMAIN/s: Acetolactate synthase, small subunit (InterPro:IPR004789), Amino acid-binding ACT (InterPro:IPR002912); BEST Arabidopsi…	amino acid metabolism	acetolactate synthase small subunit, putative | chr5:5333764-5337744 FORWARD	amino acid metabolism.synthesis.branched chain group.common.acetolactate synthase	13.1.4.1.1	1804	11.4512	21.9936	12.7815	36.3761	34.3839	33.0151	41.8678	46.4896	38.5898	33.4122	37.4015	33.2621	46.8361	36.0836	36.3432	15.4088	34.5917	42.3157	34.6919	39.7543	0.727827	1.3474	1.19502	1.0868	0.618927	0.466543	0.358325	0.152382	-0.2606	-0.108217	0.00941071	2.17274e-12	5.38785e-10	2.21647e-08	0.00529038	0.0477593	0.177532	1	0.397444	0.992076
AT5G17990	Encodes the tryptophan biosynthetic enzyme phosphoribosylanthranilate transferase (PAT1, called trpD in bacteria). Converts anthranilate and phosphoribosylpyrophosphate into phosphoribosylanthranilate and inorganic pyrophosphate.	amino acid metabolism	Symbols: TRP1, pat1 | TRP1 (tryptophan biosynthesis 1); anthranilate phosphoribosyltransferase | chr5:5957213-5959905 FORWARD	amino acid metabolism.synthesis.aromatic aa.tryptophan.anthranilate phosphoribosyltransferase	13.1.6.5.2	1676	8.93094	5.78797	2.30332	68.7073	76.995	72.5871	53.6559	56.993	69.2812	45.5899	53.1097	47.3326	35.4498	34.8429	40.3043	5.67408	72.7631	59.9767	48.6774	36.8657	3.22212	3.27492	3.10404	2.40747	0.05302	-0.117853	-0.814456	0.170872	-0.867469	-0.696596	2.67497e-19	2.0988e-20	1.16698e-18	4.66375e-12	1	1	0.0499169	1	0.0310227	0.107253
AT5G20980	encodes a plastidic methionine synthase, involved in methionine de novo synthesis in the chloroplast	amino acid metabolism	Symbols: ATMS3 | ATMS3 (methionine synthase 3); 5-methyltetrahydropteroyltriglutamate-homocysteine S-methyltransferase/ methionine synthase | chr5:7124156-7128359 REVERSE	amino acid metabolism.synthesis.aspartate family.methionine.methionine synthase	13.1.3.4.3	2686	136.221	89.1501	179.652	126.073	201.885	85.9726	187.435	230.15	218.853	306.323	340.119	364.632	498.793	748.835	194.851	135.008	137.977	212.146	337.025	480.826	-0.605266	0.364256	1.16522	1.39914	0.969614	1.77058	2.0045	-0.800962	1.03489	0.233926	0.320914	0.731484	0.0406146	0.0125228	0.198402	0.003635	0.000775745	1	0.1366	1
AT5G21060	homoserine dehydrogenase family protein; FUNCTIONS IN: homoserine dehydrogenase activity, binding, catalytic activity; INVOLVED IN: amino acid biosynthetic process, aspartate family amino acid biosynthetic process, metabolic process; LOCATED IN: cellular_component unknown; EXPRESSED IN: 22 plant structures; EXPRESSED DURING: 13 growth stages; CONTAINS InterPro DOMAIN/s: Homoserine dehydrogenase, …	amino acid metabolism	homoserine dehydrogenase family protein | chr5:7148978-7152876 REVERSE	amino acid metabolism.synthesis.aspartate family.misc.homoserine.homoserine dehydrogenase	13.1.3.6.1.3	1425	97.9148	11.8977	14.2773	6.94069	6.10256	5.28996	5.63158	7.21075	5.78036	4.91397	5.92843	5.74209	6.43717	5.93254	6.32378	41.3633	6.11107	6.20756	5.52817	6.23117	-3.31276	-2.96178	-2.9937	-3.11821	0.350821	0.318876	0.194351	0.0319411	-0.156459	-0.124517	8.36272e-08	2.04299e-05	1.69314e-05	8.86766e-06	1	1	1	1	1	1
AT5G28020	Encodes cysteine synthase CysD2.	amino acid metabolism	Symbols: CYSD2, ATCYSD2 | CYSD2 (CYSTEINE SYNTHASE D2); catalytic/ cysteine synthase/ pyridoxal phosphate binding | chr5:10026183-10028531 REVERSE	amino acid metabolism.synthesis.serine-glycine-cysteine group.cysteine.OASTL	13.1.5.3.1	1549	9.43713	8.80137	5.52319	40.1347	42.125	40.7629	52.2267	51.104	63.8688	51.4108	47.2065	46.7176	44.9844	38.2874	47.6856	7.92057	41.0075	55.7332	48.445	43.6525	1.90102	2.676	2.60511	2.15354	0.774044	0.703155	0.251565	0.0708877	-0.522475	-0.451587	1.44407e-11	2.76149e-33	1.03664e-31	2.81614e-22	0.00119992	0.00351256	0.536146	1	0.0430796	0.0969376
AT5G28237	tryptophan synthase, beta subunit, putative; FUNCTIONS IN: pyridoxal phosphate binding, tryptophan synthase activity, catalytic activity; INVOLVED IN: tryptophan biosynthetic process, metabolic process, tryptophan metabolic process; CONTAINS InterPro DOMAIN/s: Tryptophan synthase, beta chain (InterPro:IPR006654), Pyridoxal phosphate-dependent enzyme, beta subunit (InterPro:IPR001926), Tryptophan …	amino acid metabolism	tryptophan synthase, beta subunit, putative | chr5:10207353-10213598 REVERSE	0	13.1.6.5.5	1578	1.49772	4.15367	0.793417	4.57644	5.00988	3.31083	4.41247	4.7291	3.98509	4.13299	4.92817	5.406	3.46649	3.33803	2.92277	2.14827	4.29905	4.37555	4.82239	3.24243	0.640894	0.99397	1.26555	0.397593	0.361908	0.633584	-0.234721	-0.271654	-0.596561	-0.868212	0.112876	0.00313616	0.00011027	0.329992	0.584859	0.12613	0.890922	1	0.166401	0.0213669
AT5G34930	arogenate dehydrogenase; FUNCTIONS IN: binding, prephenate dehydrogenase (NADP+) activity, catalytic activity; INVOLVED IN: tyrosine biosynthetic process, metabolic process; EXPRESSED IN: 24 plant structures; EXPRESSED DURING: 15 growth stages; CONTAINS InterPro DOMAIN/s: Prephenate dehydrogenase (InterPro:IPR003099), NADP oxidoreductase, coenzyme F420-dependent (InterPro:IPR004455), NAD(P)-bindi…	amino acid metabolism	arogenate dehydrogenase | chr5:13233374-13235567 FORWARD	amino acid metabolism.synthesis.aromatic aa.tyrosine.arogenate dehydrogenase & prephenate dehydrogenase	13.1.6.4.1	1985	17.1099	29.586	14.8223	13.4056	12.8977	10.5279	16.528	18.3057	15.2153	21.581	24.6337	24.8791	18.0606	21.1961	18.8739	20.5061	12.2771	16.683	23.6979	19.3769	-1.16806	-0.393909	0.245138	-0.334546	0.774919	1.414	0.834288	-0.639073	0.0593667	-0.579707	7.47596e-06	0.0664312	0.31587	0.138726	0.0003602	8.45066e-13	7.51341e-05	0.0525764	1	0.00914829
AT5G38530	tryptophan synthase-related; FUNCTIONS IN: pyridoxal phosphate binding, tryptophan synthase activity, catalytic activity; INVOLVED IN: tryptophan biosynthetic process, metabolic process; EXPRESSED IN: 21 plant structures; EXPRESSED DURING: 13 growth stages; CONTAINS InterPro DOMAIN/s: Pyridoxal phosphate-dependent enzyme, beta subunit (InterPro:IPR001926), Tryptophan synthase, beta chain-like (In…	amino acid metabolism	tryptophan synthase-related | chr5:15424038-15426470 FORWARD	amino acid metabolism.synthesis.aromatic aa.tryptophan.tryptophan synthase	13.1.6.5.5	1756	6.23104	5.9722	6.17926	10.5049	12.4326	10.0307	4.53644	4.02089	5.04385	4.73051	3.91885	3.6022	11.9332	13.0356	9.98069	6.1275	10.9894	4.53373	4.08385	11.6498	0.321673	-0.619356	-0.636443	0.582958	-0.945162	-0.962255	0.257388	0.0170941	1.20249	1.21958	0.496849	0.0414713	0.0347062	0.0613386	0.00288869	0.00189376	0.698361	1	5.73703e-05	4.19479e-05
AT5G48220	indole-3-glycerol phosphate synthase, putative; FUNCTIONS IN: indole-3-glycerol-phosphate synthase activity, catalytic activity; INVOLVED IN: metabolic process, tryptophan metabolic process; LOCATED IN: chloroplast, chloroplast stroma; EXPRESSED IN: 22 plant structures; EXPRESSED DURING: 13 growth stages; CONTAINS InterPro DOMAIN/s: Aldolase-type TIM barrel (InterPro:IPR013785), Indole-3-glycerol…	amino acid metabolism	indole-3-glycerol phosphate synthase, putative | chr5:19549798-19552267 FORWARD	amino acid metabolism.synthesis.aromatic aa.tryptophan.indole-3-glycerol phosphate synthase	13.1.6.5.4	1493	22.6896	18.263	7.128	55.7305	54.9062	47.5408	40.4317	46.177	55.2896	48.8789	49.3894	49.2473	40.9223	34.4096	36.7373	16.0269	52.7258	47.2994	49.1718	37.3564	1.27568	1.45141	1.63927	0.9414	0.176227	0.3641	-0.3338	-0.187871	-0.510021	-0.697892	8.82773e-05	1.48688e-06	4.87196e-08	0.00257799	0.998509	0.498303	0.581772	1	0.225419	0.0596809
AT5G52100	Is essential for chloroplast NAD(P)H dehydrogenase activity, which is involved in electron transfer between PSII and PSI. Likely functions in biogenesis or stabilization of the NAD(P)H dehydrogenase complex.	amino acid metabolism	Symbols: crr1 | crr1 (chlororespiration reduction 1); dihydrodipicolinate reductase | chr5:21170145-21172346 FORWARD	amino acid metabolism.synthesis.aspartate family.lysine.dihydrodipicolinate reductase	13.1.3.5.2	1194	1.75947	1.0979	1.57288	79.5477	75.9389	68.4472	192.046	208.318	233.813	174.56	161.984	165.93	52.4387	61.4352	79.8105	1.47675	74.6446	211.392	167.491	64.5614	5.15126	6.99638	6.79275	5.12607	1.83389	1.6303	-0.0364838	0.203581	-1.87036	-1.66678	1.46531e-44	4.18864e-96	1.21868e-91	4.32157e-57	7.1923e-12	1.06263e-09	1	1	3.08849e-12	6.17046e-10
AT1G05570	Encodes a callose synthase 1 catalytic subunit . Member of Glycosyltransferase Family- 48.	beta 1,3 glucane	Symbols: CALS1, GSL06, ATGSL6, ATGSL06, GSL6 | CALS1 (CALLOSE SYNTHASE 1); 1,3-beta-glucan synthase/ transferase, transferring glycosyl groups | chr1:1647706-1658686 REVERSE	minor CHO metabolism.callose	3.6	6036	10.2674	21.3705	10.0774	37.4403	35.3932	33.0642	21.2919	22.1399	23.0816	22.5425	22.8386	23.5453	38.7038	40.3042	37.1354	13.9051	35.2992	22.1712	22.9755	38.7145	0.934148	0.593184	0.776654	1.23506	-0.34027	-0.156797	0.301615	-0.183472	0.641883	0.45841	0.000487288	0.00220652	3.97298e-05	3.30051e-11	0.208639	0.787065	0.283607	1	0.00237477	0.0450898
AT1G06490	encodes a gene similar to callose synthase	beta 1,3 glucane	Symbols: ATGSL07, gsl07, atgsl7 | ATGSL07 (glucan synthase-like 7); 1,3-beta-glucan synthase/ transferase, transferring glycosyl groups | chr1:1978762-1989046 FORWARD	minor CHO metabolism.callose	3.6	5802	3.69627	11.2969	7.21098	6.57514	5.65988	6.38043	5.02407	5.34267	5.4345	4.82759	5.20708	5.32108	6.03391	5.6265	5.39323	7.40139	6.20515	5.26708	5.11858	5.68455	-0.691764	-0.60229	-0.511225	-0.65751	0.0893461	0.180417	0.0341228	-0.0910693	-0.0552222	-0.146292	0.0411826	0.0631047	0.127354	0.0407324	1	0.963433	1	1	1	1
AT1G09460	glucan endo-1,3-beta-glucosidase-related; LOCATED IN: endomembrane system; EXPRESSED IN: 19 plant structures; EXPRESSED DURING: 12 growth stages; CONTAINS InterPro DOMAIN/s: X8 (InterPro:IPR012946); BEST Arabidopsis thaliana protein match is: unknown protein (TAIR:AT2G30933.1); Has 25343 Blast hits to 12380 proteins in 832 species: Archae - 259; Bacteria - 4336; Metazoa - 7865; Fungi - 2354; Plan…	beta 1,3 glucane	glucan endo-1,3-beta-glucosidase-related | chr1:3053901-3055360 FORWARD	misc.beta 1,3 glucan hydrolases	26.4	1263	0.693061	2.07585	0.743475	1.86451	1.54077	1.9501	1.02784	0.90901	0.631141	0.815334	0.930238	0.597318	0.399789	0.875302	0.674165	1.17079	1.78513	0.855997	0.780963	0.649752	0.205952	-0.499952	-0.523677	-1.04008	-0.70014	-0.723945	-1.24163	0.0238015	-0.541086	-0.517259	0.912284	0.446271	0.444667	0.0520248	0.222527	0.203775	0.0112764	1	0.53451	0.589006
AT1G13830	beta-1,3-glucanase-related; FUNCTIONS IN: molecular_function unknown; INVOLVED IN: biological_process unknown; LOCATED IN: endomembrane system; EXPRESSED IN: 8 plant structures; EXPRESSED DURING: 4 anthesis, petal differentiation and expansion stage; CONTAINS InterPro DOMAIN/s: X8 (InterPro:IPR012946); BEST Arabidopsis thaliana protein match is: glycosyl hydrolase family protein 17 (TAIR:AT2G0350…	beta 1,3 glucane	beta-1,3-glucanase-related | chr1:4739873-4741038 REVERSE	misc.beta 1,3 glucan hydrolases	26.4	832	0.526044	0.21008	0	3.67949	4.3855	3.40884	4.96456	5.38162	4.36463	6.27101	6.58993	7.04472	6.17007	5.94022	7.84608	0.245374	3.82461	4.90361	6.63522	6.65212	3.40959	4.09654	4.65948	4.36909	0.691201	1.25473	0.963624	-0.563464	0.272378	-0.291091	7.50854e-11	2.6715e-19	1.44878e-27	3.33676e-23	0.0567442	1.96004e-05	0.00192475	0.64805	0.644852	0.572331
AT1G18650	Encodes a member of the X8-GPI family of proteins. It localizes to the plasmodesmata and is predicted to bind callose.	beta 1,3 glucane	Symbols: PDCB3 | PDCB3 (PLASMODESMATA CALLOSE-BINDING PROTEIN 3); callose binding / polysaccharide binding | chr1:6418858-6420557 REVERSE	misc.beta 1,3 glucan hydrolases	26.4	877	42.4194	34.2796	25.8159	76.8848	53.4621	55.232	51.2025	80.3132	59.6863	57.144	62.5179	70.4718	26.4846	30.105	26.5376	34.1716	61.8596	63.734	63.3779	27.7091	0.362975	0.72819	0.857988	-0.625328	0.365	0.494804	-0.988611	-0.129803	-1.35359	-1.48339	0.37289	0.0132097	0.00283243	0.0412813	0.464456	0.198889	0.00153447	1	5.55663e-06	5.21128e-07
AT1G24320	alpha-glucosidase, putative; FUNCTIONS IN: mannosyl-oligosaccharide glucosidase activity, alpha-glucosidase activity, catalytic activity; INVOLVED IN: oligosaccharide metabolic process; LOCATED IN: cellular_component unknown; EXPRESSED IN: 6 plant structures; EXPRESSED DURING: F mature embryo stage, petal differentiation and expansion stage, D bilateral stage; CONTAINS InterPro DOMAIN/s: Glycosid…	beta 1,3 glucane	alpha-glucosidase, putative | chr1:8626315-8630971 REVERSE	misc.beta 1,3 glucan hydrolases	26.4	2528	3.18556	9.64505	1.52705	10.0293	13.1102	9.21135	7.4226	6.78948	5.88599	6.68045	6.44012	6.28983	13.915	11.3699	11.4517	4.78588	10.7836	6.69936	6.47013	12.2455	0.870556	0.522695	0.604277	1.22139	-0.348252	-0.266657	0.350512	-0.0815919	0.698744	0.61715	0.0228369	0.222895	0.141581	0.000970826	0.708583	0.865091	0.680117	1	0.141688	0.224058
AT1G26450	beta-1,3-glucanase-related; FUNCTIONS IN: molecular_function unknown; INVOLVED IN: biological_process unknown; LOCATED IN: anchored to membrane; EXPRESSED IN: 20 plant structures; EXPRESSED DURING: 12 growth stages; CONTAINS InterPro DOMAIN/s: X8 (InterPro:IPR012946); BEST Arabidopsis thaliana protein match is: PDCB4 (PLASMODESMATA CALLOSE-BINDING PROTEIN 4); callose binding / polysaccharide bind…	beta 1,3 glucane	beta-1,3-glucanase-related | chr1:9148710-9150250 REVERSE	misc.beta 1,3 glucan hydrolases	26.4	1074	11.4103	10.4156	6.6059	19.6605	15.3446	17.1648	18.0209	26.9382	12.8649	14.9575	18.2323	19.3979	6.81708	9.26402	7.39949	9.47727	17.39	19.2747	17.5293	7.82686	0.4053	0.874053	0.875218	-0.569955	0.468804	0.469971	-0.975482	-0.00116804	-1.44421	-1.44537	0.361065	0.00784622	0.0074115	0.122312	0.3458	0.318872	0.00697548	1	1.88916e-05	1.79745e-05
AT1G30080	glycosyl hydrolase family 17 protein; FUNCTIONS IN: cation binding, hydrolase activity, hydrolyzing O-glycosyl compounds, catalytic activity; INVOLVED IN: carbohydrate metabolic process; LOCATED IN: endomembrane system; EXPRESSED IN: 9 plant structures; EXPRESSED DURING: 4 anthesis, F mature embryo stage, petal differentiation and expansion stage, D bilateral stage, E expanded cotyledon stage; CO…	beta 1,3 glucane	glycosyl hydrolase family 17 protein | chr1:10550947-10553215 REVERSE	misc.beta 1,3 glucan hydrolases	26.4.1	1559	0.0561473	0.112114	0	0.553851	0.975181	0.47874	0.151398	0.0736421	0.113624	0.0440353	0.251206	0.223342	0.0539805	0.0417125	0.0455137	0.0560872	0.669257	0.112888	0.172861	0.0470689	2.99025	0.786312	1.55272	-0.519815	-2.20691	-1.43226	-3.54029	-0.772234	-1.32546	-2.09732	0.000219493	0.827132	0.155316	1	0.00311628	0.0456307	2.44509e-05	1	0.600492	0.0990469
AT1G32860	glycosyl hydrolase family 17 protein; FUNCTIONS IN: cation binding, hydrolase activity, hydrolyzing O-glycosyl compounds, catalytic activity; INVOLVED IN: carbohydrate metabolic process; LOCATED IN: anchored to plasma membrane, plasma membrane, anchored to membrane; EXPRESSED IN: 18 plant structures; EXPRESSED DURING: 12 growth stages; CONTAINS InterPro DOMAIN/s: Glycoside hydrolase, catalytic co…	beta 1,3 glucane	glycosyl hydrolase family 17 protein | chr1:11907109-11908928 REVERSE	misc.beta 1,3 glucan hydrolases	26.4.1	1605	11.6712	11.598	5.39549	8.16748	6.21384	5.58023	7.20589	8.94143	7.00835	8.25524	8.12192	8.4607	6.65905	6.48272	3.05044	9.55487	6.65385	7.71855	8.27929	5.3974	-0.966823	-0.423335	-0.187416	-1.10153	0.544037	0.779993	-0.134313	-0.235947	-0.678305	-0.91425	0.00777572	0.29576	0.84305	0.00107529	0.268949	0.0508815	1	1	0.107036	0.0168513
AT1G33220	beta-1,3-glucanase, putative; FUNCTIONS IN: cation binding, hydrolase activity, hydrolyzing O-glycosyl compounds, catalytic activity; INVOLVED IN: carbohydrate metabolic process; LOCATED IN: endomembrane system; EXPRESSED IN: male gametophyte; EXPRESSED DURING: M germinated pollen stage; CONTAINS InterPro DOMAIN/s: Glycoside hydrolase, catalytic core (InterPro:IPR017853), Glycoside hydrolase, fam…	beta 1,3 glucane	beta-1,3-glucanase, putative | chr1:12044872-12045879 FORWARD	misc.beta 1,3 glucan hydrolases	26.4.1	1008	0.173678	0	0.103506	0.311491	0	0.370216	0.0585391	0	0	0	0	0	0	0	0.0703927	0.0923947	0.227236	0.019513	0	0.0234642	0.727569	-1.80799	-3.4845	-1.81598	-2.62003	-4.57434	-2.62824	1.86693	-0.00691707	1.86417	1	0.648608	0.255966	0.658825	0.147825	0.0373881	0.139109	1	1	1
AT1G66250	glycosyl hydrolase family 17 protein; FUNCTIONS IN: cation binding, hydrolase activity, hydrolyzing O-glycosyl compounds, catalytic activity; INVOLVED IN: carbohydrate metabolic process; LOCATED IN: anchored to plasma membrane, plasma membrane, anchored to membrane; EXPRESSED IN: 22 plant structures; EXPRESSED DURING: 13 growth stages; CONTAINS InterPro DOMAIN/s: X8 (InterPro:IPR012946), Glycosid…	beta 1,3 glucane	glycosyl hydrolase family 17 protein | chr1:24692894-24695515 FORWARD	misc.beta 1,3 glucan hydrolases	26.4.1	1786	0.637143	2.05516	0.701015	6.41679	5.48196	2.29841	8.62314	14.5599	8.72807	9.30211	12.4675	10.5601	3.81669	4.22366	3.21804	1.13111	4.73239	10.637	10.7766	3.7528	1.6618	3.16519	3.32383	1.51271	1.50407	1.66276	-0.148809	-0.158682	-1.65278	-1.81146	0.000106721	2.63154e-14	1.28587e-15	0.000419164	0.000414787	6.14206e-05	1	1	8.13337e-05	1.26462e-05
AT1G77780	glycosyl hydrolase family 17 protein; FUNCTIONS IN: cation binding, hydrolase activity, hydrolyzing O-glycosyl compounds, catalytic activity; INVOLVED IN: carbohydrate metabolic process; LOCATED IN: anchored to membrane; CONTAINS InterPro DOMAIN/s: Glycoside hydrolase, catalytic core (InterPro:IPR017853), Glycoside hydrolase, family 17 (InterPro:IPR000490), Glycoside hydrolase, subgroup, catalyti…	beta 1,3 glucane	glycosyl hydrolase family 17 protein | chr1:29248300-29249528 REVERSE	misc.beta 1,3 glucan hydrolases	26.4.1	1229	0	0	0	0	0	0	0	0	0	0	0	0	0	0	0	0	0	0	0	0	0	0	0	0	0	0	0	0	0	0	1	1	1	1	1	1	1	1	1	1
AT2G01630	glycosyl hydrolase family 17 protein / beta-1,3-glucanase, putative; FUNCTIONS IN: cation binding, hydrolase activity, hydrolyzing O-glycosyl compounds, catalytic activity; INVOLVED IN: carbohydrate metabolic process; LOCATED IN: anchored to plasma membrane, plasma membrane, anchored to membrane; EXPRESSED IN: 23 plant structures; EXPRESSED DURING: 13 growth stages; CONTAINS InterPro DOMAIN/s: X8…	beta 1,3 glucane	glycosyl hydrolase family 17 protein / beta-1,3-glucanase, putative | chr2:279282-282123 REVERSE	misc.beta 1,3 glucan hydrolases	26.4.1	1933	0.181135	1.13028	0.431803	1.74616	2.32804	0.61778	2.59474	6.32543	2.9783	2.73468	4.34148	4.11296	0.914262	1.51389	1.4316	0.581072	1.56399	3.96615	3.7297	1.28658	1.0301	2.70498	2.75979	0.952997	1.67541	1.73029	-0.0776306	-0.0548885	-1.75276	-1.80763	0.109926	1.7195e-06	1.24069e-06	0.151693	0.00631917	0.00375625	1	1	0.00368892	0.00246955
AT2G13680	Responsible for the synthesis of callose deposited at the primary cell wall of meiocytes, tetrads and microspores. Required for exine formation during microgametogenesis and for pollen viability. Highest expression in meiocytes, tetrads, microspores and mature pollen.	beta 1,3 glucane	Symbols: CALS5, GLS2, ATGSL02 | CALS5 (CALLOSE SYNTHASE 5); 1,3-beta-glucan synthase | chr2:5695124-5706134 FORWARD	minor CHO metabolism.callose	3.6	5772	1.36487	9.9627	1.8076	9.50599	9.40841	7.88768	7.28903	5.45	4.75688	6.50592	5.9611	6.09273	14.3613	13.914	13.2766	4.37839	8.93403	5.83197	6.18658	13.8506	0.779517	0.501251	0.716935	1.5819	-0.279585	-0.0638856	0.801113	-0.215695	1.08068	0.864988	0.109761	0.432057	0.188636	0.00107862	0.991044	1	0.233094	1	0.0625627	0.171084
AT2G27500	glycosyl hydrolase family 17 protein; FUNCTIONS IN: cation binding, hydrolase activity, hydrolyzing O-glycosyl compounds, catalytic activity; INVOLVED IN: carbohydrate metabolic process; LOCATED IN: anchored to plasma membrane, nucleus, cytoplasm; EXPRESSED IN: 23 plant structures; EXPRESSED DURING: 13 growth stages; CONTAINS InterPro DOMAIN/s: Glycoside hydrolase, family 17 (InterPro:IPR000490),…	beta 1,3 glucane	glycosyl hydrolase family 17 protein | chr2:11752170-11754028 REVERSE	misc.beta 1,3 glucan hydrolases	26.4.1	1557	76.1773	102.323	59.5048	15.5278	17.732	13.9972	31.4554	28.9785	23.8917	19.2241	20.7691	19.9775	35.781	10.5251	30.3966	79.3352	15.7523	28.1086	19.9902	25.5676	-2.78772	-1.61816	-1.97759	-1.95041	1.16959	0.810134	0.837321	0.359444	-0.332261	0.0271837	2.30279e-15	1.79898e-06	5.43852e-09	1.04675e-08	0.0027294	0.0551739	0.046741	1	0.654367	1
AT2G36850	Encodes GSL8, a member of the Glucan Synthase-Like (GSL) family believed to be involved in the synthesis of the cell wall component callose. GSL8 is required for male gametophyte development and plant growth. Has a role in entry of microspores into mitosis. Also refer to GSL10 (At3g07160).	beta 1,3 glucane	Symbols: ATGSL08, GSL8, GSL08, ATGSL8 | GSL8 (GLUCAN SYNTHASE-LIKE 8); 1,3-beta-glucan synthase/ transferase, transferring glycosyl groups | chr2:15454697-15469666 REVERSE	minor CHO metabolism.callose	3.6	5968	24.3035	97.7169	31.7479	68.2367	69.1475	58.2903	42.7626	42.3989	42.4893	41.5381	42.4291	43.8447	64.682	60.8347	59.863	51.2561	65.2248	42.5503	42.6039	61.7932	0.011412	-0.271333	-0.137855	0.100981	-0.282702	-0.149223	0.0896154	-0.133479	0.372317	0.238838	1	0.577356	0.962638	1	0.749687	1	1	1	0.494503	0.824774
AT2G43660	glycosyl hydrolase family protein 17; FUNCTIONS IN: molecular_function unknown; INVOLVED IN: biological_process unknown; LOCATED IN: endomembrane system; EXPRESSED IN: inflorescence meristem, hypocotyl, flower, root; EXPRESSED DURING: petal differentiation and expansion stage; CONTAINS InterPro DOMAIN/s: X8 (InterPro:IPR012946); BEST Arabidopsis thaliana protein match is: glycosyl hydrolase famil…	beta 1,3 glucane	glycosyl hydrolase family protein 17 | chr2:18103751-18104569 REVERSE	misc.beta 1,3 glucan hydrolases	26.4	471	0	0	0	0	0	0	0	0	0	0	0	0	0	0	0	0	0	0	0	0	0	0	0	0	0	0	0	0	0	0	1	1	1	1	1	1	1	1	1	1
AT3G04010	glycosyl hydrolase family 17 protein; FUNCTIONS IN: cation binding, hydrolase activity, hydrolyzing O-glycosyl compounds, catalytic activity; INVOLVED IN: carbohydrate metabolic process; LOCATED IN: anchored to membrane; EXPRESSED IN: 11 plant structures; EXPRESSED DURING: L mature pollen stage, M germinated pollen stage, LP.06 six leaves visible, 4 anthesis, LP.04 four leaves visible; CONTAINS I…	beta 1,3 glucane	glycosyl hydrolase family 17 protein | chr3:1036841-1039482 REVERSE	misc.beta 1,3 glucan hydrolases	26.4.1	1733	0.0505099	0.0504288	0.180613	0.271769	0.421089	0.344538	1.60032	1.25871	1.17548	0.990351	0.548818	1.00459	0.194243	0.33772	0.573215	0.0938507	0.345799	1.34484	0.847919	0.368392	1.45523	3.72325	3.17754	1.73053	2.26863	1.72263	0.271446	0.545731	-1.99606	-1.45024	0.198614	4.07998e-09	3.09062e-06	0.0799205	4.06525e-06	0.00111388	1	1	4.31045e-05	0.00705156
AT3G07160	Encodes GSL10, a member of the Glucan Synthase-Like (GSL) family believed to be involved in the synthesis of the cell wall component callose. GSL10 is required for male gametophyte development and plant growth. Has a role in entry of microspores into mitosis. GSL10 mutation leads to perturbation of microspore division symmetry, irregular callose deposition and failure of generative cell engulfmen…	beta 1,3 glucane	Symbols: ATGSL10, gsl10 | ATGSL10 (glucan synthase-like 10); 1,3-beta-glucan synthase | chr3:2264945-2279383 REVERSE	minor CHO metabolism.callose	3.6	6023	13.9664	73.2024	16.5951	53.1864	58.9646	46.2337	33.4666	32.9861	33.0722	32.6215	36.4776	35.0522	50.7477	46.5887	47.3	34.588	52.7949	33.175	34.7171	48.2121	0.327963	-0.00669771	0.190079	0.365812	-0.334732	-0.137953	0.0377813	-0.196779	0.372513	0.175734	0.58092	1	0.907163	0.519779	0.777885	1	1	1	0.654015	1
AT3G07320	glycosyl hydrolase family 17 protein; FUNCTIONS IN: cation binding, hydrolase activity, hydrolyzing O-glycosyl compounds, catalytic activity; INVOLVED IN: carbohydrate metabolic process; LOCATED IN: plant-type cell wall; EXPRESSED IN: 24 plant structures; EXPRESSED DURING: 15 growth stages; CONTAINS InterPro DOMAIN/s: X8 (InterPro:IPR012946), Glycoside hydrolase, catalytic core (InterPro:IPR01785…	beta 1,3 glucane	glycosyl hydrolase family 17 protein | chr3:2332022-2334074 REVERSE	misc.beta 1,3 glucan hydrolases	26.4.1	1834	2.5296	0.428865	0.341334	3.12443	8.0243	1.34295	2.92785	5.88438	3.71859	2.43311	2.59297	2.37316	6.83707	3.15575	6.3837	1.09993	4.16389	4.17694	2.46641	5.45884	1.34345	1.70361	1.08755	1.91478	0.361338	-0.254929	0.572553	0.616198	0.211197	0.827397	0.070705	0.0311462	0.221405	0.0154555	1	1	0.820832	1	1	0.532619
AT3G13560	glycosyl hydrolase family 17 protein; FUNCTIONS IN: cation binding, hydrolase activity, hydrolyzing O-glycosyl compounds, catalytic activity; INVOLVED IN: carbohydrate metabolic process; LOCATED IN: anchored to plasma membrane, plasma membrane, anchored to membrane; EXPRESSED IN: 24 plant structures; EXPRESSED DURING: 13 growth stages; CONTAINS InterPro DOMAIN/s: X8 (InterPro:IPR012946), Glycosid…	beta 1,3 glucane	glycosyl hydrolase family 17 protein | chr3:4425227-4428179 REVERSE	misc.beta 1,3 glucan hydrolases	26.4.1	2119	5.24624	3.17568	1.9695	12.9653	18.5393	9.79173	14.369	16.7688	10.4077	13.7043	17.1353	16.4592	5.24235	5.33987	4.52055	3.46381	13.7654	13.8485	15.7663	5.03426	1.48861	1.837	2.15931	0.219617	0.348532	0.67087	-1.26909	-0.322332	-1.61756	-1.93989	3.496e-05	2.03197e-07	8.79882e-10	0.823686	0.665648	0.136839	0.00102611	1	1.54163e-05	1.49006e-07
AT3G14570	encodes a protein similar to callose synthase	beta 1,3 glucane	Symbols: ATGSL04, gsl04, atgsl4 | ATGSL04 (glucan synthase-like 4); 1,3-beta-glucan synthase/ transferase, transferring glycosyl groups | chr3:4892643-4902628 FORWARD	minor CHO metabolism.callose	3.6	5922	1.30074	3.42371	0.757578	5.31524	4.89825	4.09601	4.55359	4.58495	3.76894	4.40517	4.13793	4.68409	4.44794	4.20574	4.87657	1.82734	4.76983	4.30249	4.40906	4.51008	1.04709	1.22835	1.39628	1.13194	0.18402	0.351967	0.0875956	-0.167944	-0.0964217	-0.264365	0.00128499	3.76646e-05	2.39949e-06	0.000167823	0.97971	0.507339	1	1	1	0.71977
AT3G14780	FUNCTIONS IN: molecular_function unknown; INVOLVED IN: biological_process unknown; LOCATED IN: cellular_component unknown; EXPRESSED IN: 12 plant structures; EXPRESSED DURING: 6 growth stages; BEST Arabidopsis thaliana protein match is: ATGSL04 (glucan synthase-like 4); 1,3-beta-glucan synthase/ transferase, transferring glycosyl groups (TAIR:AT3G14570.1); Has 209 Blast hits to 205 proteins in 37…	beta 1,3 glucane	FUNCTIONS IN: molecular_function unknown; INVOLVED IN: biological_process unknown; LOCATED IN: cellular_component unknown; EXPRESSED IN: 12 plant structures; EXPRESSED DURING: 6 growth stages; BEST Arabidopsis thaliana protein match is: ATGSL04 (glucan synthase-like 4); 1,3-beta-glucan synthase/ transferase, transferring glycosyl groups (TAIR:AT3G14570.1); Has 209 Blast hits to 205 proteins in 37…	minor CHO metabolism.callose	3.6	1214	0	0.143976	0	0.0646589	0.0500925	0.122958	0.0972115	0.047285	0	0.226198	0.138255	0.191208	0.069321	0.0535665	0.116896	0.0479918	0.0792365	0.0481655	0.18522	0.0799278	0.191212	0.00673444	1.76336	0.37135	-0.179924	1.60872	0.194526	-1.77937	0.371641	-1.40836	1	1	0.161999	1	1	0.325075	1	1	1	0.415029
AT3G46570	glycosyl hydrolase family 17 protein; FUNCTIONS IN: cation binding, hydrolase activity, hydrolyzing O-glycosyl compounds, catalytic activity; INVOLVED IN: carbohydrate metabolic process; LOCATED IN: endomembrane system; CONTAINS InterPro DOMAIN/s: Glycoside hydrolase, catalytic core (InterPro:IPR017853), Glycoside hydrolase, family 17 (InterPro:IPR000490), Glycoside hydrolase, subgroup, catalytic…	beta 1,3 glucane	glycosyl hydrolase family 17 protein | chr3:17145797-17146867 REVERSE	misc.beta 1,3 glucan hydrolases	26.4.1	1071	48.9567	90.9019	37.7007	33.7877	37.8728	30.4535	25.1787	38.2693	35.7257	21.4735	28.9922	26.7672	10.3721	6.13259	9.01026	59.1864	34.038	33.0579	25.7443	8.505	-1.20072	-0.91437	-1.1387	-3.04792	0.2868	0.0624502	-1.84707	0.224345	-2.13378	-1.90943	2.3304e-05	0.000193655	2.49806e-06	9.33073e-33	0.55696	1	1.05438e-12	1	3.08698e-16	3.67263e-13
AT3G55780	glycosyl hydrolase family 17 protein; FUNCTIONS IN: cation binding, hydrolase activity, hydrolyzing O-glycosyl compounds, catalytic activity; INVOLVED IN: carbohydrate metabolic process; LOCATED IN: endomembrane system; EXPRESSED IN: shoot apex, embryo, flower, seed; EXPRESSED DURING: petal differentiation and expansion stage, D bilateral stage, E expanded cotyledon stage; CONTAINS InterPro DOMAI…	beta 1,3 glucane	glycosyl hydrolase family 17 protein | chr3:20705627-20707021 FORWARD	misc.beta 1,3 glucan hydrolases	26.4.1	1290	0.271422	1.76141	0.566156	0	0	0	0	0	0	0	0	0	0	0	0	0.86633	0	0	0	0	-7.00413	-6.87023	-6.86163	-6.87699	0	0	0	0	0	0	1.09049e-06	2.48297e-07	3.16456e-07	3.68364e-07	1	1	1	1	1	1
AT3G57240	encodes a member of glycosyl hydrolase family 17	beta 1,3 glucane	Symbols: BG3 | BG3 (BETA-1,3-GLUCANASE 3); cellulase/ hydrolase, hydrolyzing O-glycosyl compounds | chr3:21181742-21183075 REVERSE	misc.beta 1,3 glucan hydrolases	26.4.1	1230	0	0	0	4.72251	15.0795	8.4951	16.5508	18.4813	13.2495	16.4651	9.82486	12.1725	141.833	38.1191	124.836	0	9.43236	16.0939	12.8208	101.596	10.0058	10.9727	10.7747	13.4442	1.11106	0.921672	3.57591	0.189378	2.46481	2.65418	3.65129e-22	2.38699e-25	2.24033e-24	5.09856e-38	0.10286	0.194952	2.37328e-10	1	1.24879e-05	2.55464e-06
AT3G59100	encodes a protein similar to callose synthase	beta 1,3 glucane	Symbols: ATGSL11, gsl11 | ATGSL11 (glucan synthase-like 11); 1,3-beta-glucan synthase/ transferase, transferring glycosyl groups | chr3:21843407-21853860 FORWARD	minor CHO metabolism.callose	3.6	5805	2.54835	8.37047	5.55372	4.71922	4.59889	4.40999	3.52723	4.37081	4.05851	4.05639	3.87438	4.15869	4.04469	4.49215	3.82587	5.49085	4.57603	3.98552	4.02982	4.1209	-0.708308	-0.580188	-0.429257	-0.689076	0.128005	0.278949	0.0191068	-0.15094	-0.108895	-0.259835	0.048213	0.105647	0.273043	0.0484704	1	0.754784	1	1	1	0.794508
AT3G61810	glycosyl hydrolase family 17 protein; FUNCTIONS IN: cation binding, hydrolase activity, hydrolyzing O-glycosyl compounds, catalytic activity; INVOLVED IN: carbohydrate metabolic process; LOCATED IN: endomembrane system; EXPRESSED IN: flower; EXPRESSED DURING: petal differentiation and expansion stage; CONTAINS InterPro DOMAIN/s: Glycoside hydrolase, catalytic core (InterPro:IPR017853), Glycoside …	beta 1,3 glucane	glycosyl hydrolase family 17 protein | chr3:22877168-22878469 FORWARD	misc.beta 1,3 glucan hydrolases	26.4.1	1128	0	0	0	0	0.161735	0.0661663	0.0523115	0.20356	0.157039	0	0.0991971	0.15434	0	0.0576505	0	0	0.075967	0.137637	0.0845123	0.0192168	3.20198	4.04742	3.59203	1.68179	0.984699	0.529697	-1.47558	0.452558	-2.43454	-1.98028	0.476397	0.0806261	0.252972	1	0.824882	1	0.824841	1	0.272046	0.576103
AT4G03550	Encodes a callose synthase that is required for wound and papillary callose formation in response to fungal pathogens Erysiphe and Blumeria. Mutants are resistant to P. parasitica and exhibit an exaggerated PR1 response.Contributes to PAMP-induced basal defense.	beta 1,3 glucane	Symbols: ATGSL05, GSL05, ATGSL5, PMR4, GSL5 | ATGSL05 (GLUCAN SYNTHASE-LIKE 5); 1,3-beta-glucan synthase/ transferase, transferring glycosyl groups | chr4:1573348-1579696 FORWARD	minor CHO metabolism.callose	3.6	5835	8.35582	34.1485	19.0788	13.2104	14.6637	11.9212	13.551	12.7892	11.0352	11.8242	12.0044	12.9689	17.2638	15.2795	16.2341	20.5277	13.2651	12.4585	12.2658	16.2591	-1.04901	-0.805757	-0.696065	-0.588779	0.243245	0.35294	0.46023	-0.109694	0.216984	0.107289	0.00292534	0.0238255	0.0566035	0.12512	0.900157	0.616485	0.409484	1	0.913806	1
AT4G04970	encodes a gene similar to callose synthase	beta 1,3 glucane	Symbols: ATGSL1, ATGSL01, GSL01, GSL1 | GSL1 (GLUCAN SYNTHASE-LIKE 1); 1,3-beta-glucan synthase/ transferase, transferring glycosyl groups | chr4:2537039-2543131 FORWARD	minor CHO metabolism.callose	3.6	5827	8.5025	33.5354	17.6368	13.8482	13.0141	11.7198	13.2962	13.9693	11.0504	11.0158	12.1073	11.7119	16.0166	14.6755	14.6734	19.8916	12.8607	12.7719	11.6117	15.1218	-1.03649	-0.717178	-0.720574	-0.637766	0.319309	0.315911	0.398723	0.003397	0.0794137	0.0828107	0.00259414	0.0392331	0.0379928	0.0760308	0.69157	0.669893	0.498328	1	1	1
AT4G09090	glycosyl hydrolase family protein 17; FUNCTIONS IN: molecular_function unknown; INVOLVED IN: biological_process unknown; LOCATED IN: endomembrane system; EXPRESSED IN: embryo; EXPRESSED DURING: C globular stage; CONTAINS InterPro DOMAIN/s: X8 (InterPro:IPR012946); BEST Arabidopsis thaliana protein match is: unknown protein (TAIR:AT4G09465.1); Has 736 Blast hits to 700 proteins in 29 species: Arch…	beta 1,3 glucane	glycosyl hydrolase family protein 17 | chr4:5807220-5807710 REVERSE	misc.beta 1,3 glucan hydrolases	26.4	491	0.178276	0.71196	0	1.27895	0.371562	0.456022	0.360534	0.46765	0.180387	0.419457	0.569726	0.236382	0.342793	0	0.144513	0.296746	0.702179	0.33619	0.408522	0.162435	0.719956	0.106423	0.440343	-1.17678	-0.595498	-0.257762	-1.90556	-0.336588	-1.30226	-1.63842	0.682059	1	0.937733	0.773086	0.913245	1	0.153507	1	0.605529	0.35942
AT4G16260	catalytic/ cation binding / hydrolase, hydrolyzing O-glycosyl compounds; FUNCTIONS IN: cation binding, hydrolase activity, hydrolyzing O-glycosyl compounds, catalytic activity; INVOLVED IN: response to salt stress; LOCATED IN: cell wall, plasma membrane; EXPRESSED IN: 11 plant structures; EXPRESSED DURING: LP.06 six leaves visible, 4 anthesis, LP.04 four leaves visible, petal differentiation and …	beta 1,3 glucane	catalytic/ cation binding / hydrolase, hydrolyzing O-glycosyl compounds | chr4:9200010-9201552 REVERSE	misc.beta 1,3 glucan hydrolases	26.4.1	1316	1.06424	1.39457	5.86683	2.1473	8.68747	2.77898	1.47967	2.31186	1.95177	0.625998	1.02031	0.793747	30.1195	3.60728	20.4348	2.77521	4.53792	1.91443	0.813353	18.0539	-0.0169226	-0.912146	-2.00212	2.11477	-0.889097	-1.98058	2.13898	1.09106	3.02775	4.11882	1	0.431523	0.0334326	0.0222792	0.652083	0.0751108	0.0417358	1	0.0024614	4.17327e-05
AT5G13000	encodes a gene similar to callose synthase	beta 1,3 glucane	Symbols: ATGSL12, gsl12 | ATGSL12 (glucan synthase-like 12); 1,3-beta-glucan synthase/ transferase, transferring glycosyl groups | chr5:4110295-4121427 REVERSE	minor CHO metabolism.callose	3.6	6292	22.5373	46.7384	19.1855	86.1184	79.1371	71.2905	49.6667	50.1783	51.6753	50.7682	53.3418	53.5309	87.0046	91.3745	83.8907	29.487	78.8487	50.5068	52.547	87.4233	1.02615	0.714835	0.903515	1.34396	-0.310735	-0.122053	0.31839	-0.188682	0.629123	0.440442	0.000135807	0.000266148	2.79996e-06	2.34063e-12	0.300635	0.952273	0.267306	1	0.00428167	0.0686267
AT5G20330	BETAG4; FUNCTIONS IN: cation binding, hydrolase activity, hydrolyzing O-glycosyl compounds, catalytic activity; INVOLVED IN: carbohydrate metabolic process; LOCATED IN: endomembrane system; EXPRESSED IN: 8 plant structures; EXPRESSED DURING: L mature pollen stage, M germinated pollen stage, 4 anthesis, C globular stage, petal differentiation and expansion stage; CONTAINS InterPro DOMAIN/s: Glycos…	beta 1,3 glucane	Symbols: BETAG4 | BETAG4; catalytic/ cation binding / hydrolase, hydrolyzing O-glycosyl compounds | chr5:6871561-6873112 FORWARD	misc.beta 1,3 glucan hydrolases	26.4.1	1552	0.112801	0.11262	0.268903	0.252886	0.0391832	0.480899	0.0760404	0	0	0	0	0	0.054224	0.0419006	0	0.164775	0.257656	0.0253468	0	0.0320416	0.145637	-2.44783	-4.87452	-2.44768	-2.65991	-5.41025	-2.65976	2.64877	0.000897273	2.65448	1	0.0608027	0.014165	0.0633934	0.0528976	0.00352522	0.0483508	1	1	0.957744
AT5G20390	beta-1,3-glucanase, putative; FUNCTIONS IN: cation binding, hydrolase activity, hydrolyzing O-glycosyl compounds, catalytic activity; INVOLVED IN: carbohydrate metabolic process; LOCATED IN: endomembrane system; EXPRESSED IN: 7 plant structures; EXPRESSED DURING: L mature pollen stage, M germinated pollen stage, 4 anthesis, C globular stage; CONTAINS InterPro DOMAIN/s: Glycoside hydrolase, cataly…	beta 1,3 glucane	beta-1,3-glucanase, putative | chr5:6892831-6894195 REVERSE	misc.beta 1,3 glucan hydrolases	26.4.1	1270	0	0	0	0	0	0	0.0464625	0	0	0	0	0	0	0	0	0	0	0.0154875	0	0	0	1.68475	0	0	1.96103	0	0	1.86729	-1.87667	0	1	1	1	1	1	1	1	1	1	1
AT5G20560	beta-1,3-glucanase, putative; FUNCTIONS IN: cation binding, hydrolase activity, hydrolyzing O-glycosyl compounds, catalytic activity; INVOLVED IN: carbohydrate metabolic process; LOCATED IN: endomembrane system; CONTAINS InterPro DOMAIN/s: Glycoside hydrolase, catalytic core (InterPro:IPR017853), Glycoside hydrolase, family 17 (InterPro:IPR000490), Glycoside hydrolase, subgroup, catalytic core (I…	beta 1,3 glucane	beta-1,3-glucanase, putative | chr5:6955368-6956381 FORWARD	misc.beta 1,3 glucan hydrolases	26.4.1	1014	0	0	0	0	0.0599726	0	0	0	0	0	0	0	0	0	0	0	0.0199909	0	0	0	1.61274	0	0	0	-1.78706	-1.78234	-1.79077	0	0	0	1	1	1	1	1	1	1	1	1	1
AT5G35740	glycosyl hydrolase family protein 17; FUNCTIONS IN: molecular_function unknown; INVOLVED IN: biological_process unknown; LOCATED IN: endomembrane system; EXPRESSED IN: 18 plant structures; EXPRESSED DURING: 10 growth stages; CONTAINS InterPro DOMAIN/s: X8 (InterPro:IPR012946); BEST Arabidopsis thaliana protein match is: glycosyl hydrolase family protein 17 (TAIR:AT2G04910.2); Has 750 Blast hits t…	beta 1,3 glucane	glycosyl hydrolase family protein 17 | chr5:13910418-13911160 REVERSE	misc.beta 1,3 glucan hydrolases	26.4	579	0.604723	0.150938	0	18.98	35.185	24.234	11.8219	15.5655	24.1694	6.40269	8.40657	7.01593	4.0697	2.47091	1.47059	0.251887	26.133	17.1856	7.27506	2.6704	6.10624	5.82884	4.72591	2.9648	-0.270068	-1.3729	-3.13658	1.10272	-2.86592	-1.76315	2.21748e-24	1.18635e-22	6.87601e-15	2.54528e-05	0.945268	0.00269715	3.49939e-12	0.214882	5.01381e-10	0.000299192
AT5G36870	encodes a gene similar to callose synthase	beta 1,3 glucane	Symbols: ATGSL09, gsl09, atgsl9 | ATGSL09 (glucan synthase-like 9); 1,3-beta-glucan synthase | chr5:14518316-14533930 FORWARD	minor CHO metabolism.callose	3.6	5589	1.69147	4.31571	1.82945	7.44369	7.24655	6.61023	4.43426	4.34459	4.67493	4.79047	4.75486	5.28505	7.25766	8.07491	6.99529	2.61221	7.10016	4.48459	4.94346	7.44262	1.04803	0.714024	0.986447	1.28497	-0.33147	-0.0590218	0.239513	-0.272442	0.570972	0.298529	0.000230295	0.0033699	2.83407e-05	3.69044e-08	0.389512	1	0.631345	1	0.0405386	0.435786
AT5G42100	encodes a plasmodesmal (Pd)-associated membrane protein involved in plasmodesmal callose degradation, i.e. beta-1,3-glucanase (EC 3.2.1.39), and functions in the gating of Pd	beta 1,3 glucane	Symbols: ATBG_PPAP, ATBG_PAP, BG_PPAP | ATBG_PAP; glucan endo-1,3-beta-D-glucosidase/ hydrolase, hydrolyzing O-glycosyl compounds | chr5:16829151-16831219 REVERSE	misc.beta 1,3 glucan hydrolases	26.4.1	1638	2.51165	2.9878	1.46501	2.92323	2.37606	1.50365	2.66578	3.15407	1.89252	2.68234	2.3909	3.79084	1.74682	1.78653	1.38619	2.32149	2.26764	2.57079	2.95469	1.63985	-0.485071	0.040265	0.364064	-0.775773	0.52671	0.850659	-0.28992	-0.32391	-0.816465	-1.14037	0.332345	1	0.413868	0.0421707	0.313249	0.0266402	0.786058	1	0.0473652	0.00190766
AT5G42720	glycosyl hydrolase family 17 protein; FUNCTIONS IN: cation binding, hydrolase activity, hydrolyzing O-glycosyl compounds, catalytic activity; INVOLVED IN: carbohydrate metabolic process; LOCATED IN: anchored to membrane; EXPRESSED IN: 22 plant structures; EXPRESSED DURING: 13 growth stages; CONTAINS InterPro DOMAIN/s: Glycoside hydrolase, catalytic core (InterPro:IPR017853), Glycoside hydrolase, …	beta 1,3 glucane	glycosyl hydrolase family 17 protein | chr5:17130186-17132843 FORWARD	misc.beta 1,3 glucan hydrolases	26.4.1	1746	0.150401	0.45048	0.119512	2.92224	6.47828	2.05184	2.23052	3.38638	3.55092	2.04459	1.21764	1.76156	5.5911	2.04848	5.56755	0.240131	3.81745	3.05594	1.6746	4.40238	3.53053	3.55414	2.825	3.89606	0.0254918	-0.70389	0.367416	0.729264	0.341887	1.07115	1.78023e-09	1.90135e-09	3.15258e-06	3.31203e-11	1	0.359769	0.839836	1	0.869057	0.0798778
AT1G17290	Encodes for alanine aminotransferase (ALAAT1), involved in alanine catabolism during plants recovery from hypoxia	C4 candidate	Symbols: AlaAT1 | AlaAT1 (ALANINE AMINOTRANSFERAS); ATP binding / L-alanine:2-oxoglutarate aminotransferase | chr1:5922630-5926400 FORWARD	amino acid metabolism.synthesis.central amino acid metabolism.alanine.alanine aminotransferase	13.1.1.3.1	2080	279.939	297.641	215.741	173.785	202.055	183.359	704.826	515.035	566.423	933.556	878.854	927.754	737.333	689.41	794.023	264.441	186.4	595.428	913.388	740.255	-0.991021	1.02001	1.76587	1.16447	2.01092	2.75677	2.15537	-0.745858	0.144454	-0.601405	0.000338916	5.52811e-07	2.97511e-18	1.09242e-08	8.50297e-22	9.48299e-39	6.08823e-25	0.0199979	0.866911	0.0115607
AT1G53240	malate dehydrogenase (NAD), mitochondrial; FUNCTIONS IN: malate dehydrogenase activity; INVOLVED IN: response to cadmium ion, response to salt stress, response to cold, defense response to bacterium, peptidyl-cysteine S-nitrosylation; LOCATED IN: mitochondrion, cell wall, chloroplast; EXPRESSED IN: 26 plant structures; EXPRESSED DURING: 14 growth stages; CONTAINS InterPro DOMAIN/s: Malate dehydro…	C4 candidate	malate dehydrogenase (NAD), mitochondrial | chr1:19854615-19856937 REVERSE	TCA / org. transformation.TCA.malate DH	8.1.9	1512	145.079	100.167	109.027	274.424	368.614	196.017	234.82	322.632	268.639	267.067	286.507	279.374	232.152	218.916	185.274	118.091	279.685	275.363	277.649	212.114	0.689099	1.00717	1.15566	0.469631	0.31798	0.466466	-0.219565	-0.148486	-0.537544	-0.68603	0.0491203	0.00109895	0.000152703	0.190082	0.643454	0.30563	0.881411	1	0.194728	0.0687009
AT1G53310	Encodes one of four Arabidopsis phosphoenolpyruvate carboxylase proteins.	C4 candidate	Symbols: ATPPC1 | ATPPC1 (PHOSPHOENOLPYRUVATE CARBOXYLASE 1); catalytic/ phosphoenolpyruvate carboxylase | chr1:19884027-19888276 REVERSE	glycolysis.PEPCase	4.1.15	3204	72.7535	49.861	65.1927	130.753	123.371	116.053	2365.58	1896.18	1821.77	1940.06	1956.37	2169.98	1457.1	2136.34	1516.87	62.6024	123.392	2027.84	2022.13	1703.44	0.41708	4.78807	4.91371	4.38353	4.37095	4.4966	3.96642	-0.125646	-0.404537	-0.530184	0.337718	1.69252e-40	3.74653e-42	3.03977e-35	8.60378e-34	1.29833e-35	3.52722e-29	1	0.462632	0.256313
AT1G62800	Encodes aspartate aminotransferase (Asp4).	C4 candidate	Symbols: ASP4 | ASP4 (ASPARTATE AMINOTRANSFERASE 4); catalytic/ pyridoxal phosphate binding / transaminase/ transferase, transferring nitrogenous groups | chr1:23253703-23257463 REVERSE	amino acid metabolism.synthesis.central amino acid metabolism.aspartate.aspartate aminotransferase	13.1.1.2.1	1490	50.9928	40.3533	39.9832	17.8064	15.8357	21.2386	12.2767	11.9046	12.4236	12.993	12.7665	14.9948	14.9673	13.2242	12.7625	43.7764	18.2936	12.2016	13.5848	13.6513	-1.7766	-2.03784	-1.75148	-2.04378	-0.261539	0.0248465	-0.267479	-0.286376	-0.00593969	-0.292316	1.57118e-09	2.04996e-14	3.54171e-11	2.14243e-14	0.71084	1	0.667526	1	1	0.587687
AT1G68750	Encodes one of four Arabidopsis phosphoenolpyruvate carboxylase proteins.	C4 candidate	Symbols: ATPPC4 | ATPPC4; phosphoenolpyruvate carboxylase | chr1:25822942-25828107 REVERSE	glycolysis.PEPCase	4.1.15	3102	4.82536	7.18415	2.05171	15.5625	16.7224	14.6769	5.66866	5.18153	4.51131	4.80248	5.537	5.31303	57.5688	48.1539	24.6127	4.68707	15.6539	5.1205	5.2175	43.4451	1.35583	0.0771605	0.234876	2.98921	-1.27857	-1.12083	1.63366	-0.157731	2.91218	2.75445	7.71512e-05	1	0.723751	1.97093e-18	0.000587919	0.00287218	2.83835e-06	1	1.59056e-16	4.68634e-15
AT1G79750	The malic enzyme (EC 1.1.1.40) encoded by AtNADP-ME4 is localized to chloroplasts. The gene is expressed throughout the whole plant and during embryogenesis and germination. A possible involvement in the fatty acid biosynthesis has been proposed.	C4 candidate	Symbols: ATNADP-ME4 | ATNADP-ME4 (NADP-malic enzyme 4); malate dehydrogenase (oxaloacetate-decarboxylating) (NADP+)/ malic enzyme/ oxidoreductase, acting on NADH or NADPH, NAD or NADP as acceptor | chr1:30007326-30011393 REVERSE	TCA / org. transformation.other organic acid transformaitons.malic	8.2.10	2484	35.6971	20.1595	11.7187	54.2898	46.7598	56.1569	3359.55	1997.98	2723.07	2637.98	2397.91	2524.1	1191.05	1673.76	1753.7	22.5251	52.4022	2693.53	2520	1539.5	0.740151	6.75556	6.78481	5.78738	6.01541	6.04467	5.04724	-0.029254	-0.968175	-0.997429	0.0773243	9.27539e-48	4.48761e-48	2.31719e-38	3.83081e-39	1.41877e-39	2.05479e-30	1	0.0372894	0.0304196
AT2G13560	malate oxidoreductase, putative; FUNCTIONS IN: oxidoreductase activity, acting on NADH or NADPH, NAD or NADP as acceptor, malic enzyme activity, ATP binding; INVOLVED IN: response to salt stress, malate metabolic process; LOCATED IN: mitochondrion, chloroplast; EXPRESSED IN: 23 plant structures; EXPRESSED DURING: 13 growth stages; CONTAINS InterPro DOMAIN/s: Malic oxidoreductase (InterPro:IPR0018…	C4 candidate	malate oxidoreductase, putative | chr2:5649964-5655320 FORWARD	TCA / org. transformation.other organic acid transformaitons.malic	8.2.10	2214	37.0061	29.6442	12.064	105.654	112.56	113.942	56.6087	51.4406	56.3664	52.6201	49.9835	45.6338	81.0388	69.23	69.4175	26.2381	110.719	54.8052	49.4125	73.2288	1.63809	0.953718	0.935669	1.20108	-0.684134	-0.702182	-0.436769	0.0180484	0.247363	0.265412	2.41704e-07	0.00153427	0.00190063	5.39238e-05	0.0688002	0.0523941	0.342407	1	0.75733	0.718153
AT2G19900	The malic enzyme (EC 1.1.1.40) encoded by AtNADP-ME1 is expressed in response to developmental and cell-specific signals.	C4 candidate	Symbols: ATNADP-ME1 | ATNADP-ME1 (NADP-malic enzyme 1); malate dehydrogenase (oxaloacetate-decarboxylating) (NADP+)/ malic enzyme/ oxidoreductase, acting on NADH or NADPH, NAD or NADP as acceptor | chr2:8591899-8595478 REVERSE	TCA / org. transformation.other organic acid transformaitons.malic	8.2.10	2028	122.107	62.7869	27.3183	113.447	94.0371	126.159	4768.92	2776.25	3942.46	3706.08	3405.88	3583.49	1636.89	2388.66	2447.91	70.7373	111.215	3829.21	3565.15	2157.82	0.193909	5.62885	5.6505	4.64083	5.4349	5.45654	4.44687	-0.0216468	-0.988021	-1.00967	0.957417	3.91984e-27	2.62585e-27	2.07155e-20	1.53874e-24	7.7346e-25	2.42903e-18	1	0.0832196	0.0752779
AT2G22250	ASPARTATE AMINOTRANSFERASE (AAT); FUNCTIONS IN: L-aspartate:2-oxoglutarate aminotransferase activity, pyridoxal phosphate binding, transferase activity, transferring nitrogenous groups, catalytic activity; INVOLVED IN: embryonic development ending in seed dormancy; LOCATED IN: chloroplast; EXPRESSED IN: 23 plant structures; EXPRESSED DURING: 13 growth stages; CONTAINS InterPro DOMAIN/s: Aminotran…	C4 candidate	Symbols: ATAAT, AAT, MEE17 | aminotransferase class I and II family protein | chr2:9457810-9460412 REVERSE	amino acid metabolism.synthesis.central amino acid metabolism.aspartate.aspartate aminotransferase	13.1.1.2.1	1673	2.66839	9.45497	4.30309	45.324	46.1999	36.8494	24.9714	38.4294	39.9704	32.2123	39.8954	37.3235	28.3705	17.6859	20.782	5.47548	42.7911	34.4571	36.477	22.2795	2.57039	2.58848	2.80525	1.78373	0.0184769	0.235268	-0.786322	-0.216789	-0.804787	-1.02157	2.54122e-14	1.68533e-15	7.85215e-18	3.92095e-08	1	0.850323	0.0404684	1	0.0326667	0.00408324
AT2G30130	Overexpression/activation tagged allele has epinastic leaves, reduced apical dominance and is sterile. Gene is similar to asymmetric leaves (AS)/lateral organ boundary (LOB) genes which repress KNOX gene expression.	C4 candidate	Symbols: ASL5, LBD12, PCK1 | ASL5; DNA binding / protein binding | chr2:12868630-12869724 FORWARD	RNA.regulation of transcription.AS2,Lateral Organ Boundaries Gene Family	27.3.37	732	5.26159	1.67145	3.70587	3.53875	3.40615	3.6706	1.53161	1.48999	1.57297	1.68814	1.98719	1.90268	3.56397	1.86561	2.13255	3.5463	3.5385	1.53152	1.85934	2.52071	-0.570705	-1.44399	-1.02995	-0.916234	-0.877673	-0.462908	-0.349002	-0.414531	0.528431	0.113874	0.37521	0.00446935	0.0406804	0.0851758	0.212736	0.674595	0.88486	1	0.604016	1
AT2G30970	ASPARTATE AMINOTRANSFERASE 1	C4 candidate	Symbols: ASP1 | ASP1 (ASPARTATE AMINOTRANSFERASE 1); L-aspartate:2-oxoglutarate aminotransferase | chr2:13178849-13181931 FORWARD	amino acid metabolism.synthesis.central amino acid metabolism.aspartate.aspartate aminotransferase	13.1.1.2.1	1701	55.2682	27.6411	34.2261	39.0403	34.8214	34.2244	55.0874	51.2283	46.9666	46.2517	51.8029	50.6626	78.5651	48.0173	79.4238	39.0451	36.0287	51.0941	49.5724	68.6687	-0.668971	0.164578	0.252301	0.413079	0.833564	0.921289	1.08207	-0.0877249	0.248505	0.16078	0.0808428	0.926139	0.691099	0.354899	0.0524899	0.0233377	0.00561067	1	0.843929	1
AT2G42600	Encodes one of four Arabidopsis phosphoenolpyruvate carboxylase proteins.	C4 candidate	Symbols: ATPPC2 | ATPPC2 (PHOSPHOENOLPYRUVATE CARBOXYLASE 2); catalytic/ phosphoenolpyruvate carboxylase | chr2:17734369-17738973 REVERSE	glycolysis.PEPCase	4.1.15	3415	49.5725	33.9336	45.736	94.218	80.9168	84.9075	2219.8	1746.11	1723.29	1850.56	1856.56	2037.23	1320.57	2032.6	1403.35	43.0807	86.6808	1896.4	1914.78	1585.51	0.446125	5.22754	5.37086	4.81734	4.7814	4.92472	4.37121	-0.143321	-0.410197	-0.553518	0.30674	6.87189e-43	1.1572e-44	7.55086e-38	4.22068e-36	5.15907e-38	1.44976e-31	1	0.481711	0.252273
AT3G42628	phosphoenolpyruvate carboxylase-related / PEP carboxylase-related; FUNCTIONS IN: phosphoenolpyruvate carboxylase activity; INVOLVED IN: tricarboxylic acid cycle; LOCATED IN: cytosol; EXPRESSED IN: cultured cell; CONTAINS InterPro DOMAIN/s: Phosphoenolpyruvate carboxylase (InterPro:IPR001449); BEST Arabidopsis thaliana protein match is: ATPPC2 (PHOSPHOENOLPYRUVATE CARBOXYLASE 2); catalytic/ phosph…	C4 candidate	phosphoenolpyruvate carboxylase-related / PEP carboxylase-related | chr3:14720735-14720872 REVERSE	0	4.1.15	138	0	0	0	0.568811	1.32201	2.70419	250.995	256.654	262.501	252.716	245.276	300.251	139.04	285.566	185.102	0	1.53167	256.717	266.081	203.236	4.3128	11.8155	11.9899	11.3453	7.65729	7.84013	7.18054	-0.183112	-0.476963	-0.660075	0.0477373	1.0617e-51	5.3821e-54	4.18161e-46	8.16133e-51	3.58334e-53	1.95244e-45	1	0.377498	0.145891
AT3G47520	Encodes a protein with NAD-dependent malate dehydrogenase activity, located in chloroplasts.	C4 candidate	Symbols: MDH | MDH (MALATE DEHYDROGENASE); L-malate dehydrogenase/ binding / catalytic/ malate dehydrogenase/ oxidoreductase/ oxidoreductase, acting on the CH-OH group of donors, NAD or NADP as acceptor | chr3:17513274-17515041 FORWARD	TCA / org. transformation.other organic acid transformaitons.cyt MDH	8.2.9	1557	16.0225	20.0381	9.64942	54.5488	84.1295	35.8557	74.9246	97.9223	94.8274	87.1256	91.8439	90.1225	58.482	51.4558	45.5266	15.2367	58.178	89.2248	89.6973	51.8215	1.47836	2.44228	2.58453	1.49301	0.964222	1.10648	0.0149277	-0.142259	-0.949289	-1.09155	1.54007e-06	7.29775e-19	7.77884e-21	5.70711e-08	0.00171154	0.000184634	1	1	0.00181644	0.000236183
AT4G00570	malate oxidoreductase, putative; FUNCTIONS IN: oxidoreductase activity, acting on NADH or NADPH, NAD or NADP as acceptor, malic enzyme activity, ATP binding; INVOLVED IN: oxidation reduction, malate metabolic process, metabolic process; LOCATED IN: mitochondrion, chloroplast; EXPRESSED IN: 25 plant structures; EXPRESSED DURING: 15 growth stages; CONTAINS InterPro DOMAIN/s: Malic oxidoreductase (I…	C4 candidate	malate oxidoreductase, putative | chr4:242515-246771 REVERSE	TCA / org. transformation.other organic acid transformaitons.malic	8.2.10	2253	5.90551	4.57718	2.13022	66.441	49.7727	73.2442	44.3145	37.3776	35.4988	34.8588	33.7719	37.4257	76.4984	46.0086	48.7526	4.2043	63.1526	39.0636	35.3521	57.0865	3.46158	3.08899	3.07547	3.45377	-0.372198	-0.385712	-0.00742008	0.0135139	0.364776	0.378289	5.49918e-23	2.36469e-20	3.07174e-20	2.14558e-24	0.556517	0.49782	1	1	0.529338	0.506172
AT4G15530	The product of this long transcript was shown to be targeted to the chloroplast, whereas the shorter transcript (no targeting sequence) accumulates in the cytosol. They were also found in slightly different tissues.	C4 candidate	Symbols: PPDK | PPDK (pyruvate orthophosphate dikinase); kinase/ pyruvate, phosphate dikinase | chr4:8864828-8870801 REVERSE	gluconeogenese/ glyoxylate cycle.pyruvate dikinase	6.5	2990	56.1503	42.4397	86.1893	651.463	638.569	631.407	11277.7	8652.53	10387.6	12044.4	11314.7	11168.6	9794.57	10501.9	11816.5	61.5931	640.48	10105.9	11509.2	10704.3	2.76063	7.07392	7.39015	6.99111	4.31337	4.62959	4.23055	-0.316222	-0.0828129	-0.399035	5.09607e-13	6.18535e-52	4.20093e-55	6.54935e-51	3.1114e-24	3.0658e-27	9.31932e-24	1	1	0.606249
AT4G31990	encodes a plastid-localized aspartate aminotransferase	C4 candidate	Symbols: ASP5, AAT3, ATAAT1 | ASP5 (ASPARTATE AMINOTRANSFERASE 5); L-aspartate:2-oxoglutarate aminotransferase | chr4:15470761-15473853 REVERSE	amino acid metabolism.synthesis.central amino acid metabolism.aspartate.aspartate aminotransferase	13.1.1.2.1	1849	24.1913	16.2119	24.0945	165.864	176.714	164.126	670.112	705.023	678.478	1096.67	999.938	1052.92	1012.83	1001.97	1085.83	21.4992	168.901	684.538	1049.84	1033.54	2.40036	4.7501	5.50059	5.18121	2.34905	3.09954	2.78015	-0.750486	0.4311	-0.319386	1.71329e-13	3.46905e-47	8.41009e-59	1.37595e-53	5.72622e-14	6.50011e-23	4.19481e-19	0.320982	0.346304	0.589249
AT4G37870	Encodes a putative phosphoenolpyruvate carboxykinase (ATP-dependent).	C4 candidate	Symbols: PCK1, PEPCK | PCK1 (PHOSPHOENOLPYRUVATE CARBOXYKINASE 1); ATP binding / phosphoenolpyruvate carboxykinase (ATP)/ phosphoenolpyruvate carboxykinase/ purine nucleotide binding | chr4:17802694-17806539 REVERSE	gluconeogenese/ glyoxylate cycle.PEPCK	6.4	2413	161.101	98.8017	69.5707	2527.45	1675.12	3552.81	15.137	32.3537	49.8459	1.28027	1.99397	1.53918	12.2066	3.71907	3.94036	109.824	2585.13	32.4455	1.60447	6.622	4.08049	-1.92529	-6.12879	-4.42406	-6.00581	-10.2101	-8.50478	4.20404	-2.49891	1.70514	7.03821e-14	0.00100608	6.69156e-20	1.46519e-12	1.84014e-18	2.77783e-37	1.12896e-29	6.7253e-09	8.67719e-05	0.0119822
AT5G11520	Encodes the chloroplastic isozyme of aspartate aminotransferase. Involved in aspartate biosynthesis and nitrogen metabolism. mRNA is expressed in senescing leaves.	C4 candidate	Symbols: ASP3, YLS4 | ASP3 (ASPARTATE AMINOTRANSFERASE 3); L-aspartate:2-oxoglutarate aminotransferase | chr5:3685089-3687764 REVERSE	amino acid metabolism.synthesis.central amino acid metabolism.aspartate.aspartate aminotransferase	13.1.1.2.1	1561	221.89	187.999	117.435	119.579	117.924	133.493	174.527	140.072	171.409	97.2814	101.966	102.011	104.858	111.355	99.1382	175.775	123.665	162.003	100.42	105.117	-0.97786	-0.258754	-0.82076	-1.0484	0.719139	0.157127	-0.0705168	0.56201	-0.789654	-0.227643	0.000914284	0.442521	0.000932297	1.90501e-05	0.0129493	0.942992	1	0.464101	0.00443307	0.696708
AT5G11670	The malic enzyme (EC 1.1.1.40) encoded by AtNADP-ME2 is presumably a cytosolic enzyme involved in malate metabolism and possibly assisting the oxidative pentose phosphate pathway. AtNADP-ME2 counts for the major part of NADP-ME activity in mature tissues of Arabidopsis.	C4 candidate	Symbols: ATNADP-ME2 | ATNADP-ME2 (NADP-malic enzyme 2); malate dehydrogenase (oxaloacetate-decarboxylating) (NADP+)/ malic enzyme/ oxidoreductase, acting on NADH or NADPH, NAD or NADP as acceptor | chr5:3754249-3758242 FORWARD	TCA / org. transformation.other organic acid transformaitons.malic	8.2.10	2176	47.8297	25.3424	14.0008	67.6017	53.0151	64.9974	3528.29	1981.89	2883.13	2734.56	2482.27	2651.64	1242.19	1757.81	1825.91	29.0576	61.8714	2797.77	2622.82	1608.63	0.614081	6.44527	6.4764	5.48493	5.83117	5.86229	4.87083	-0.0311256	-0.960339	-0.991465	0.190552	5.41078e-39	2.71163e-39	6.17814e-31	1.54682e-32	5.54365e-33	4.17326e-25	1	0.0600665	0.0502452
AT5G19550	Nitrogen metabolism. Major cytosolic isoenzyme controlling aspartate biosynthesis in the light.	C4 candidate	Symbols: ASP2, AAT2 | ASP2 (ASPARTATE AMINOTRANSFERASE 2); L-aspartate:2-oxoglutarate aminotransferase | chr5:6598017-6601819 FORWARD	amino acid metabolism.synthesis.central amino acid metabolism.aspartate.aspartate aminotransferase	13.1.1.2.1	1624	158.951	128.399	98.8735	89.1779	80.8833	101.475	121.285	99.75	123.311	67.9325	66.2822	66.4292	70.5788	68.914	70.65	128.741	90.512	114.782	66.8813	70.0476	-0.999696	-0.330108	-0.980587	-1.21067	0.669546	0.0190569	-0.211032	0.650486	-0.880574	-0.230087	0.000759483	0.27976	8.18555e-05	1.04523e-06	0.0265857	1	0.779916	0.26304	0.00149206	0.701306
AT5G58330	malate dehydrogenase (NADP), chloroplast, putative; FUNCTIONS IN: oxidoreductase activity, binding, malate dehydrogenase activity, catalytic activity, malate dehydrogenase (NADP+) activity; INVOLVED IN: malate metabolic process, carbohydrate metabolic process, metabolic process; LOCATED IN: in 6 components; EXPRESSED IN: 23 plant structures; EXPRESSED DURING: 14 growth stages; CONTAINS InterPro D…	C4 candidate	malate dehydrogenase (NADP), chloroplast, putative | chr5:23579722-23582395 REVERSE	TCA / org. transformation.other organic acid transformaitons.cyt MDH	8.2.9	1728	11.0937	5.25977	6.88317	138.231	144.887	131.217	1458.69	1211.2	1228.55	1784.69	1714.55	1808.99	2598.74	2720.07	2602.86	7.74554	138.111	1299.48	1769.41	2640.56	3.60247	7.17057	7.7462	8.0292	3.5675	4.14313	4.42613	-0.575631	0.858622	0.282991	4.21507e-24	4.54973e-74	2.64075e-82	4.00654e-86	2.24245e-25	1.25119e-32	4.48636e-36	0.898883	0.0226375	0.727144
AT5G65690	Encodes a putative phosphoenolpyruvate carboxykinase (ATP-dependent).	C4 candidate	Symbols: PCK2, PEPCK | PCK2 (PHOSPHOENOLPYRUVATE CARBOXYKINASE 2); ATP binding / phosphoenolpyruvate carboxykinase (ATP)/ phosphoenolpyruvate carboxykinase/ purine nucleotide binding | chr5:26266340-26269616 FORWARD	0	6.4	2176	64.0009	38.7968	31.1181	925.392	598.313	1276.56	6.72511	11.2381	18.5606	0.441689	0.77133	0.693394	4.33154	1.85287	1.49999	44.6386	933.421	12.1746	0.635471	2.56147	3.89722	-2.05203	-6.16926	-4.49738	-5.94932	-10.0686	-8.39522	4.11871	-2.44575	1.673	7.0066e-15	0.000123324	7.37825e-23	7.76892e-15	1.50919e-21	1.37821e-42	3.58724e-34	7.22574e-10	3.01673e-05	0.0101602
AT1G02000	UDP-D-glucuronate 4-epimerase	cell wall	Symbols: GAE2 | GAE2 (UDP-D-GLUCURONATE 4-EPIMERASE 2); UDP-glucuronate 4-epimerase/ catalytic | chr1:345812-347592 FORWARD	cell wall.precursor synthesis.GAE	10.1.6	1781	23.2964	31.5518	85.5882	32.2622	40.4277	33.4833	30.1829	29.6206	23.9204	27.1367	27.361	29.5209	22.3029	22.0904	23.4262	46.8121	35.3911	27.908	28.0062	22.6065	-1.07514	-1.0859	-0.947548	-1.55211	-0.0102919	0.12806	-0.476533	-0.13835	-0.466234	-0.604584	0.029814	0.046721	0.0904254	0.00324524	1	1	0.701971	1	0.692218	0.502231
AT1G02460	glycoside hydrolase family 28 protein / polygalacturonase (pectinase) family protein; FUNCTIONS IN: polygalacturonase activity; INVOLVED IN: carbohydrate metabolic process; EXPRESSED IN: stem, root, seed, stamen; EXPRESSED DURING: 4 anthesis, E expanded cotyledon stage; CONTAINS InterPro DOMAIN/s: Pectin lyase fold/virulence factor (InterPro:IPR011050), Glycoside hydrolase, family 28 (InterPro:IP…	cell wall	glycoside hydrolase family 28 protein / polygalacturonase (pectinase) family protein | chr1:504673-507204 REVERSE	cell wall.degradation.pectate lyases and polygalacturonases	10.6.3	1805	3.9281	2.22719	1.9075	5.60995	2.9985	3.3493	1.76532	1.81276	1.96277	1.44529	2.1077	2.44344	0.279742	0.14411	0.55035	2.6876	3.98592	1.84695	1.99881	0.324734	0.0579575	-0.721973	-0.47361	-3.37921	-0.780532	-0.53201	-3.44303	-0.24847	-2.66099	-2.90937	1	0.151053	0.403413	1.35691e-11	0.199486	0.468996	1.16317e-11	1	9.28212e-07	4.74654e-08
AT1G02640	encodes a protein similar to a beta-xylosidase located in the extracellular matrix. This is a member of glycosyl hydrolase family 3 and has six other closely related members.	cell wall	Symbols: BXL2, ATBXL2 | BXL2 (BETA-XYLOSIDASE 2); hydrolase, hydrolyzing O-glycosyl compounds | chr1:564205-567769 FORWARD	cell wall.degradation.mannan-xylose-arabinose-fucose	10.6.2	2584	0.169376	0.135283	0.201885	80.0755	78.7218	167.93	253.339	205.579	189.445	102.95	84.3537	69.1934	11.8547	13.8415	38.6632	0.168848	108.909	216.121	85.4991	21.4532	8.85843	10.1442	8.94004	6.65078	1.29735	0.0933507	-2.19628	1.204	-3.49362	-2.28962	2.9511e-43	1.47756e-43	1.04779e-36	1.82674e-23	0.038403	1	8.41852e-05	0.40911	5.60288e-10	4.2963e-05
AT1G02730	Encodes a gene similar to cellulose synthase. Knock-out mutant has reduced growth, reduced xylan level and reduced xylan synthase activity in stems.	cell wall	Symbols: ATCSLD5, CSLD5 | ATCSLD5; 1,4-beta-D-xylan synthase/ cellulose synthase | chr1:594573-598657 REVERSE	cell wall.cellulose synthesis.cellulose synthase	10.2.1	3854	4.15637	1.36056	2.73424	8.16732	8.64689	2.96296	2.93965	7.38775	5.58446	3.81197	5.70504	4.87864	2.33644	2.14291	2.04362	2.75039	6.59239	5.30395	4.79855	2.17432	0.647719	0.672681	0.669468	-0.768095	0.0265313	0.023321	-1.41453	0.00321017	-1.44098	-1.43776	0.296179	0.322528	0.325329	0.239965	1	1	0.0290625	1	0.0242111	0.0244266
AT1G02790	encodes a exopolygalacturonase.	cell wall	Symbols: PGA4 | PGA4 (POLYGALACTURONASE 4); polygalacturonase | chr1:610391-612324 REVERSE	cell wall.degradation.pectate lyases and polygalacturonases	10.6.3	1658	0.105589	0	0	0.0946874	0.110034	0.0450154	0.106768	0	0	0.082812	0.0674875	0.105003	0	0.0784436	0.042796	0.0351965	0.0832457	0.0355895	0.0851009	0.0404132	0.668946	-0.0188702	1.11056	-0.0273597	-0.705181	0.449206	-0.714188	-1.147	-0.00870859	-1.15605	1	1	0.830197	1	1	1	1	1	1	0.783553
AT1G02810	pectinesterase family protein; FUNCTIONS IN: enzyme inhibitor activity, pectinesterase activity; INVOLVED IN: cell wall modification; LOCATED IN: endomembrane system, cell wall, plant-type cell wall; EXPRESSED IN: 14 plant structures; EXPRESSED DURING: 6 growth stages; CONTAINS InterPro DOMAIN/s: Pectinesterase, active site (InterPro:IPR018040), Pectin lyase fold/virulence factor (InterPro:IPR011…	cell wall	pectinesterase family protein | chr1:618265-620480 FORWARD	cell wall.pectin*esterases.PME	10.8.1	1906	14.788	1.69651	1.97064	25.2455	25.7479	29.447	3.56026	3.82492	3.20637	3.31369	3.22885	3.16647	1.5012	0.921198	1.4891	6.1517	26.8135	3.53052	3.23634	1.30384	1.57589	-1.02374	-1.01507	-2.63334	-2.60013	-2.59145	-4.21073	-0.00867126	-1.61031	-1.61897	0.0125848	0.198873	0.202797	0.000276501	0.000895248	0.000809751	6.51094e-08	1	0.0620865	0.0593905
AT1G03870	fasciclin-like arabinogalactan-protein 9 (Fla9)	cell wall	Symbols: FLA9 | FLA9 (FASCICLIN-LIKE ARABINOOGALACTAN 9) | chr1:982506-983540 REVERSE	cell wall.cell wall proteins.AGPs	10.5.1.1	1035	0	0	0	0.985938	5.52305	0.576893	20.9804	14.3649	3.59415	19.3682	21.0815	17.4376	0.406549	0.125661	0.822676	0	2.36196	12.9798	19.2958	0.451629	7.74006	10.4153	11.1128	5.42877	2.82412	3.53037	-2.17678	-0.706246	-4.99875	-5.70486	7.97648e-07	7.8533e-11	2.76691e-12	0.00757818	0.0070294	0.00053002	0.0741034	1	3.68521e-06	1.91665e-07
AT1G04680	pectate lyase family protein; FUNCTIONS IN: lyase activity, pectate lyase activity; INVOLVED IN: biological_process unknown; LOCATED IN: membrane; EXPRESSED IN: 23 plant structures; EXPRESSED DURING: 13 growth stages; CONTAINS InterPro DOMAIN/s: Pectin lyase fold/virulence factor (InterPro:IPR011050), AmbAllergen (InterPro:IPR018082), Pectate lyase/Amb allergen (InterPro:IPR002022), Pectin lyase …	cell wall	pectate lyase family protein | chr1:1303529-1307884 REVERSE	cell wall.degradation.pectate lyases and polygalacturonases	10.6.3	1923	4.55193	0.636247	1.3564	44.6973	49.2064	45.7982	17.8894	17.1943	10.5934	19.0995	18.9691	18.9214	2.45071	2.50245	3.54226	2.18153	46.5673	15.2257	18.9967	2.8318	3.83669	2.54947	3.004	-0.0339993	-1.28491	-0.830326	-3.86895	-0.45457	-2.58388	-3.03844	2.99965e-13	1.14737e-05	2.70525e-07	1	0.0685662	0.319242	4.12408e-10	1	3.05804e-05	9.26747e-07
AT1G05310	pectinesterase family protein; FUNCTIONS IN: pectinesterase activity; INVOLVED IN: cell wall modification; LOCATED IN: endomembrane system, cell wall, plant-type cell wall; EXPRESSED IN: 12 plant structures; EXPRESSED DURING: 6 growth stages; CONTAINS InterPro DOMAIN/s: Pectinesterase, active site (InterPro:IPR018040), Pectin lyase fold/virulence factor (InterPro:IPR011050), Pectinesterase, catal…	cell wall	pectinesterase family protein | chr1:1550543-1552517 REVERSE	cell wall.pectin*esterases.PME	10.8.1	1337	0.261881	0.13073	0	0.176131	1.91033	0.334939	1.05922	1.76033	2.25234	2.15658	2.46887	2.56086	0.944155	0.437747	1.53906	0.13087	0.807134	1.69063	2.39544	0.973653	2.07737	3.46345	4.10313	2.50165	1.39484	2.03541	0.431399	-0.640448	-0.963078	-1.60351	0.0336353	8.94862e-05	2.44279e-06	0.00711963	0.173897	0.0188374	0.977964	1	0.423912	0.0788267
AT1G05650	polygalacturonase, putative / pectinase, putative; FUNCTIONS IN: polygalacturonase activity; INVOLVED IN: carbohydrate metabolic process; LOCATED IN: endomembrane system; CONTAINS InterPro DOMAIN/s: Pectin lyase fold/virulence factor (InterPro:IPR011050), Pectin lyase fold (InterPro:IPR012334), Glycoside hydrolase, family 28 (InterPro:IPR000743), Parallel beta-helix repeat (InterPro:IPR006626); B…	cell wall	polygalacturonase, putative / pectinase, putative | chr1:1690264-1692126 REVERSE	cell wall.degradation.pectate lyases and polygalacturonases	10.6.3	1185	0.36934	0	0	0	0	0	0	0	0	0	0	0	0	0	0.0598783	0.123113	0	0	0	0.0199594	-4.33957	-4.18551	-4.17732	-2.51039	0	0	1.95639	0	1.86833	1.86311	0.173438	0.102622	0.101967	0.319703	1	1	1	1	1	1
AT1G08200	Encodes a putative UDP-D-apiose/UPD-D-xylose synthetase.	cell wall	Symbols: AXS2 | AXS2 (UDP-D-APIOSE/UDP-D-XYLOSE SYNTHASE 2); UDP-glucuronate decarboxylase | chr1:2573848-2576714 REVERSE	cell wall.precursor synthesis.AXS	10.1.3	1686	768.645	625.903	714.87	538.623	629.944	445.6	673.79	822.212	589.206	692.212	758.24	727.531	306.524	364.876	270.651	703.139	538.056	695.069	725.994	314.017	-0.939386	-0.237225	-0.0374889	-1.53621	0.702127	0.901864	-0.596857	-0.199737	-1.29898	-1.49872	0.0035588	0.605024	1	5.61433e-08	0.0473435	0.00524945	0.106207	1	1.95748e-05	6.16146e-07
AT1G09550	pectinacetylesterase, putative; FUNCTIONS IN: carboxylesterase activity; INVOLVED IN: biological_process unknown; LOCATED IN: endomembrane system; CONTAINS InterPro DOMAIN/s: Pectinacetylesterase (InterPro:IPR004963); BEST Arabidopsis thaliana protein match is: carboxylesterase (TAIR:AT1G57590.1); Has 369 Blast hits to 365 proteins in 73 species: Archae - 0; Bacteria - 26; Metazoa - 110; Fungi - …	cell wall	pectinacetylesterase, putative | chr1:3089733-3092327 REVERSE	cell wall.pectin*esterases.acetyl esterase	10.8.2	1240	0.564733	0.493348	0.168281	12.2175	16.4291	12.7603	7.13799	9.90682	9.92842	7.86166	7.71529	9.54716	4.13992	3.35638	3.54779	0.408788	13.8023	8.99108	8.3747	3.68136	4.5861	4.2918	4.32755	2.84106	-0.291261	-0.255358	-1.74263	-0.0359004	-1.45122	-1.48711	7.74707e-31	3.14701e-34	4.76162e-35	1.60252e-13	0.548288	0.618868	1.9753e-11	1	8.33993e-08	3.5908e-08
AT1G10550	Encodes a membrane-localized protein that is predicted to function during cell wall modification.Overexpression of XTH33 results in abnormal cell morphology. It's expression is under epigenetic control by ATX1.	cell wall	Symbols: XTH33, XET | XTH33; hydrolase, acting on glycosyl bonds / hydrolase, hydrolyzing O-glycosyl compounds / xyloglucan:xyloglucosyl transferase | chr1:3479153-3480988 REVERSE	cell wall.modification	10.7	1068	0.819603	2.94584	1.36768	1.76395	10.477	3.28452	30.9954	23.8646	9.53704	14.9773	13.6725	13.2582	3.2307	3.10535	4.51779	1.71104	5.17516	21.4657	13.9693	3.61795	1.17193	3.57613	3.0917	0.848907	2.40572	1.92127	-0.322332	0.484426	-2.72783	-2.24339	0.0658864	2.3896e-08	1.07649e-06	0.272913	0.000328074	0.00479024	1	1	3.89289e-05	0.000853006
AT1G10640	polygalacturonase; FUNCTIONS IN: polygalacturonase activity; INVOLVED IN: carbohydrate metabolic process; LOCATED IN: cellular_component unknown; EXPRESSED IN: 18 plant structures; EXPRESSED DURING: 11 growth stages; CONTAINS InterPro DOMAIN/s: Pectin lyase fold/virulence factor (InterPro:IPR011050), Pectin lyase fold (InterPro:IPR012334), Glycoside hydrolase, family 28 (InterPro:IPR000743), Para…	cell wall	polygalacturonase | chr1:3515365-3517888 REVERSE	cell wall.degradation.pectate lyases and polygalacturonases	10.6.3	1793	0.146459	0.0487413	0	9.54383	3.12032	9.32424	32.6466	33.0401	22.7723	13.9753	16.6312	16.9273	1.26726	4.20717	3.24505	0.0650668	7.32946	29.4863	15.8446	2.90649	6.23818	8.54285	7.78039	5.07749	2.31365	1.55174	-1.15281	0.761889	-3.46629	-2.70438	2.94539e-19	1.07763e-27	7.98504e-24	6.6877e-11	0.000107461	0.0135531	0.101401	1	6.43999e-09	5.25359e-06
AT1G11370	pectinesterase family protein; FUNCTIONS IN: pectinesterase activity; INVOLVED IN: cell wall modification; LOCATED IN: endomembrane system, cell wall, plant-type cell wall; EXPRESSED IN: flower; CONTAINS InterPro DOMAIN/s: Pectinesterase, active site (InterPro:IPR018040), Pectin lyase fold/virulence factor (InterPro:IPR011050), Pectinesterase, catalytic (InterPro:IPR000070), Pectin lyase fold (In…	cell wall	pectinesterase family protein | chr1:3828098-3830945 REVERSE	cell wall.pectin*esterases.PME	10.8.1	867	0.100962	0	0	0	0.070141	0	0	0.0662099	0	0	0	0	0	0	0	0.0336538	0.0233803	0.02207	0	0	-0.62417	-0.441734	-2.116	-2.12792	0.170152	-1.78233	-1.79077	1.86347	-1.87284	0	1	1	1	1	1	1	1	1	1	1
AT1G11545	xyloglucan:xyloglucosyl transferase, putative / xyloglucan endotransglycosylase, putative / endo-xyloglucan transferase, putative; FUNCTIONS IN: hydrolase activity, acting on glycosyl bonds, xyloglucan:xyloglucosyl transferase activity, hydrolase activity, hydrolyzing O-glycosyl compounds; INVOLVED IN: carbohydrate metabolic process, cellular glucan metabolic process; LOCATED IN: endomembrane sys…	cell wall	xyloglucan:xyloglucosyl transferase, putative / xyloglucan endotransglycosylase, putative / endo-xyloglucan transferase, putative | chr1:3878550-3880361 REVERSE	cell wall.modification	10.7	1132	1.93316	0.849227	0.184336	42.091	98.9005	72.7895	39.2514	45.8421	30.7491	26.5022	27.9736	28.0418	8.9211	7.64043	9.21423	0.988909	71.2603	38.6142	27.5059	8.59192	5.668	5.11803	4.76526	2.78774	-0.550627	-0.903348	-2.88127	0.352715	-2.33055	-1.97783	3.22223e-34	1.46666e-25	7.6253e-23	5.1741e-09	0.443778	0.0829047	7.85688e-11	1	2.0472e-07	1.2475e-05
AT1G11580	METHYLESTERASE PCR A (PMEPCRA); FUNCTIONS IN: enzyme inhibitor activity, pectinesterase activity; INVOLVED IN: cell wall modification; LOCATED IN: cell wall, plasma membrane, plant-type cell wall; EXPRESSED IN: 25 plant structures; EXPRESSED DURING: 13 growth stages; CONTAINS InterPro DOMAIN/s: Pectinesterase, active site (InterPro:IPR018040), Pectin lyase fold/virulence factor (InterPro:IPR01105…	cell wall	Symbols: ATPMEPCRA, PMEPCRA | PMEPCRA (METHYLESTERASE PCR A); enzyme inhibitor/ pectinesterase | chr1:3888690-3890811 FORWARD	cell wall.pectin*esterases.PME	10.8.1	1876	80.348	6.24237	10.6781	159.377	135.855	182.292	10.6943	11.3217	11.4726	8.96563	9.45375	7.73344	4.21676	3.98637	4.38746	32.4229	159.175	11.1628	8.71761	4.19686	1.73947	-1.77289	-1.99626	-3.34788	-3.51252	-3.73591	-5.08782	0.223394	-1.57521	-1.35181	0.00982139	0.0239192	0.0101457	2.07854e-05	3.69414e-05	1.00301e-05	4.92239e-09	1	0.0949592	0.178282
AT1G11920	pectate lyase family protein; FUNCTIONS IN: lyase activity, pectate lyase activity; INVOLVED IN: biological_process unknown; LOCATED IN: endomembrane system; EXPRESSED IN: flower; EXPRESSED DURING: petal differentiation and expansion stage; CONTAINS InterPro DOMAIN/s: Pectin lyase fold/virulence factor (InterPro:IPR011050), AmbAllergen (InterPro:IPR018082), Pectate lyase/Amb allergen (InterPro:IP…	cell wall	pectate lyase family protein | chr1:4023667-4025097 REVERSE	cell wall.degradation.pectate lyases and polygalacturonases	10.6.3	1155	0.833654	0.075665	0	0.679618	1.10568	0.258478	0	0.0497004	0	0.0594382	0	0	0	0	0.184301	0.303106	0.681258	0.0165668	0.0198127	0.0614336	0.59866	-3.74222	-3.66514	-2.48145	-4.44408	-4.3661	-3.1188	-0.0758316	1.30772	1.2307	0.963762	0.0167456	0.0595391	0.13632	0.0144508	0.0127335	0.0535129	1	1	1
AT1G12040	encodes a a chimeric leucine-rich repeat/extensin protein that regulates root hair morphogenesis and elongation. Null mutants develop root hairs that frequently abort, swell, or branch. Gene is expressed in root hair cells and protein is specifically localized in the wall of the hair proper.	cell wall	Symbols: LRX1 | LRX1 (LEUCINE-RICH REPEAT/EXTENSIN 1); histidine phosphotransfer kinase/ protein binding / structural constituent of cell wall | chr1:4070124-4072567 FORWARD	cell wall.cell wall proteins.LRR	10.5.3	2444	1.96987	1.2873	0.38421	2.37672	4.22999	1.8323	8.30546	7.51607	4.92861	6.65725	7.18797	6.90967	0.929707	1.43683	1.80003	1.21379	2.813	6.91671	6.9183	1.38885	0.743567	2.38579	2.51859	-0.0747102	1.64214	1.77497	-0.819249	-0.132835	-2.46114	-2.59396	0.161848	3.06443e-07	5.97753e-08	1	0.00118096	0.000328397	0.214676	1	5.63819e-07	1.20914e-07
AT1G12560	Member of Alpha-Expansin Gene Family. Naming convention from the Expansin Working Group (Kende et al, 2004. Plant Mol Bio). Containing a conserved root hair-specific cis-element RHE. Expressed specifically in root hair cell.	cell wall	Symbols: ATEXPA7, EXP7, ATEXP7, ATHEXP ALPHA 1.26, EXPA7 | ATEXPA7 (ARABIDOPSIS THALIANA EXPANSIN A7) | chr1:4276519-4277899 FORWARD	cell wall.modification	10.7	1033	0	0	0.303004	2.05168	0.883044	2.89005	0	0	0.0857406	0.132916	0	0	0	0	0	0.101001	1.94159	0.0285802	0.0443053	0	3.75996	-1.88326	-1.11984	-3.6145	-5.75176	-4.94222	-7.75856	-0.794141	-1.91716	-2.70673	0.00120278	0.693441	1	0.299428	7.30257e-06	1.76102e-05	1.35698e-07	1	1	0.966826
AT1G12780	Encodes a UDP-glucose epimerase that catalyzes the interconversion of the sugar nucleotides UDP-glucose UDP-galactose via a UDP-4-keto-hexose intermediate. Responsive to stress.	cell wall	Symbols: UGE1 | UGE1 (UDP-D-glucose/UDP-D-galactose 4-epimerase 1); UDP-glucose 4-epimerase/ protein dimerization | chr1:4355926-4358328 REVERSE	cell wall.precursor synthesis.UGE	10.1.2	1462	329.179	71.1339	85.2088	171.971	92.0919	268.576	127.217	119.559	120.133	53.1083	44.9261	35.3271	31.1986	38.6976	51.5425	161.841	177.546	122.303	44.4539	40.4796	-0.391511	-0.62563	-1.95125	-2.3789	-0.23414	-1.55979	-1.98746	1.32564	-1.7533	-0.427659	0.705513	0.453918	0.00195476	0.000166947	1	0.0346803	0.00474806	0.574535	0.0146123	0.873816
AT1G14070	member of Xyloglucan fucosyltransferase family	cell wall	Symbols: FUT7 | FUT7; fucosyltransferase/ transferase, transferring glycosyl groups | chr1:4818548-4820150 FORWARD	cell wall.hemicellulose synthesis	10.3	1530	2.40288	6.11181	3.34143	10.4661	16.6936	9.31725	8.98609	9.41726	6.48356	7.76251	9.76332	9.48231	6.54544	5.61041	5.19415	3.95204	12.159	8.29564	9.00272	5.78334	1.1865	0.977794	1.22648	0.287948	-0.209244	0.0394914	-0.899256	-0.248723	-0.689966	-0.938687	0.000453516	0.00166203	4.84225e-05	0.564178	0.89726	1	0.00749893	1	0.0567202	0.00468622
AT1G14080	member of Xyloglucan fucosyltransferase family	cell wall	Symbols: FUT6, ATFUT6 | FUT6 (FUCOSYLTRANSFERASE 6); fucosyltransferase/ transferase, transferring glycosyl groups | chr1:4822528-4824414 FORWARD	cell wall.hemicellulose synthesis	10.5.1.2	1808	2.6628	4.83369	2.36599	4.6455	5.88614	4.21063	3.39423	3.81	3.57611	3.45534	3.86803	3.91586	2.60659	2.37387	2.08001	3.2875	4.91409	3.59345	3.74641	2.35349	0.150349	0.0280724	0.223324	-0.745803	-0.121195	0.0741234	-0.895432	-0.195299	-0.774134	-0.969427	0.926683	1	0.53881	0.00569436	1	1	0.000756913	1	0.00543437	0.000233464
AT1G14420	AT59; FUNCTIONS IN: lyase activity, pectate lyase activity; INVOLVED IN: plant-type cell wall organization; LOCATED IN: endomembrane system; EXPRESSED IN: 9 plant structures; EXPRESSED DURING: L mature pollen stage, M germinated pollen stage, 4 anthesis, C globular stage, petal differentiation and expansion stage; CONTAINS InterPro DOMAIN/s: Pectin lyase fold/virulence factor (InterPro:IPR011050)…	cell wall	Symbols: AT59 | AT59; lyase/ pectate lyase | chr1:4931566-4933515 REVERSE	cell wall.degradation.pectate lyases and polygalacturonases	10.6.3	1768	0	0	0	0	0	0	0	0.129873	0.0500962	0.155319	0.0316443	0.19694	0.0951987	0.0367816	0	0	0	0.0599898	0.127968	0.0439934	0	3.58557	4.68182	2.93748	3.94266	5.05585	3.27643	-1.11504	-0.666256	-1.78121	1	0.256872	0.0159851	0.46303	0.268187	0.00926804	0.633684	1	1	0.277076
AT1G14720	member of Glycoside Hydrolase Family 16	cell wall	Symbols: XTR2, EXGT-A2, ATXTH28 | XTR2 (XYLOGLUCAN ENDOTRANSGLYCOSYLASE RELATED 2); hydrolase, acting on glycosyl bonds / xyloglucan:xyloglucosyl transferase | chr1:5066636-5068645 REVERSE	cell wall.modification	10.7	1348	13.182	42.7241	22.9102	30.8626	27.5189	34.9923	88.1171	74.012	69.6471	61.5721	54.287	53.6406	18.292	22.0464	33.8988	26.2721	31.1246	77.2587	56.4999	24.7457	-0.161713	1.47406	1.15468	-0.327585	1.63584	1.31644	-0.165889	0.319391	-1.80171	-1.48231	0.958694	2.54496e-05	0.00114091	0.538114	1.42995e-05	0.000624923	1	1	1.2306e-06	8.91803e-05
AT1G17150	glycoside hydrolase family 28 protein / polygalacturonase (pectinase) family protein; FUNCTIONS IN: polygalacturonase activity; INVOLVED IN: carbohydrate metabolic process; LOCATED IN: endomembrane system; CONTAINS InterPro DOMAIN/s: Pectin lyase fold/virulence factor (InterPro:IPR011050), Glycoside hydrolase, family 28 (InterPro:IPR000743), Pectin lyase fold (InterPro:IPR012334); BEST Arabidopsi…	cell wall	glycoside hydrolase family 28 protein / polygalacturonase (pectinase) family protein | chr1:5865707-5867495 FORWARD	cell wall.degradation.pectate lyases and polygalacturonases	10.6.3	1209	0	0	0	0	0	0	0	0	0	0	0	0	0	0.107576	0	0	0	0	0	0.0358587	0	0	0	2.43583	0	0	2.75607	0	2.65455	2.6485	1	1	1	0.810643	1	1	0.964652	1	0.933981	0.949272
AT1G17890	GER2; FUNCTIONS IN: coenzyme binding, binding, catalytic activity; INVOLVED IN: GDP-L-fucose biosynthetic process, cellular metabolic process, metabolic process; LOCATED IN: cellular_component unknown; EXPRESSED IN: 23 plant structures; EXPRESSED DURING: 13 growth stages; CONTAINS InterPro DOMAIN/s: NAD-dependent epimerase/dehydratase (InterPro:IPR001509), NAD(P)-binding (InterPro:IPR016040); BES…	cell wall	Symbols: GER2 | GER2; binding / catalytic/ coenzyme binding | chr1:6154268-6155752 REVERSE	cell wall.precursor synthesis.GER	10.1.8	1353	5.88733	15.2437	5.47505	43.8022	63.8237	33.9804	40.3849	46.882	36.8551	52.4143	60.1649	56.8308	39.5588	36.6243	29.4207	8.86871	47.2021	41.374	56.47	35.2013	2.02175	2.17121	2.75458	1.77485	0.151323	0.734718	-0.245068	-0.583389	-0.396385	-0.979775	7.37917e-11	1.05401e-14	2.55646e-22	2.86057e-10	1	0.0238693	0.74686	0.611429	0.350943	0.00131589
AT1G18690	transferase/ transferase, transferring glycosyl groups; FUNCTIONS IN: transferase activity, transferring glycosyl groups, transferase activity; INVOLVED IN: biological_process unknown; LOCATED IN: integral to membrane; EXPRESSED IN: 21 plant structures; EXPRESSED DURING: 12 growth stages; CONTAINS InterPro DOMAIN/s: Galactosyl transferase (InterPro:IPR008630); BEST Arabidopsis thaliana protein ma…	cell wall	transferase/ transferase, transferring glycosyl groups | chr1:6433574-6436922 FORWARD	cell wall.hemicellulose synthesis	10.3	2272	30.0512	20.5405	24.0171	15.9617	18.1206	17.2463	5.48	7.98401	5.80851	7.76555	7.9045	7.84144	6.92655	6.26828	6.05873	24.8696	17.1095	6.42417	7.83716	6.41785	-1.08526	-2.17231	-1.74867	-2.33569	-1.08758	-0.663895	-1.251	-0.42367	-0.163403	-0.587074	0.000518687	6.39823e-14	1.14951e-09	1.37282e-15	0.000848024	0.0673126	6.85461e-05	1	0.996133	0.129715
AT1G19170	glycoside hydrolase family 28 protein / polygalacturonase (pectinase) family protein; FUNCTIONS IN: polygalacturonase activity; INVOLVED IN: carbohydrate metabolic process; LOCATED IN: mitochondrion; EXPRESSED IN: 22 plant structures; EXPRESSED DURING: 13 growth stages; CONTAINS InterPro DOMAIN/s: Pectin lyase fold/virulence factor (InterPro:IPR011050), Glycoside hydrolase, family 28 (InterPro:IP…	cell wall	glycoside hydrolase family 28 protein / polygalacturonase (pectinase) family protein | chr1:6616643-6618986 FORWARD	cell wall.degradation.pectate lyases and polygalacturonases	10.6.3	1766	3.81659	7.37349	2.71766	8.62299	11.3636	8.62155	5.84728	6.30599	5.06545	7.85251	6.93795	7.1636	10.2455	7.6224	8.11613	4.63591	9.53603	5.73957	7.31802	8.66133	0.637799	0.235253	0.715492	0.652564	-0.396725	0.0836094	0.0206645	-0.480307	0.417367	-0.0629421	0.0393944	0.482092	0.00281561	0.00743843	0.232913	1	1	0.638743	0.177299	1
AT1G19940	Arabidopsis thaliana Glycosyl Hydrolase 9B5 (AtGH9B5); FUNCTIONS IN: hydrolase activity, hydrolyzing O-glycosyl compounds, catalytic activity; INVOLVED IN: carbohydrate metabolic process; LOCATED IN: endomembrane system; EXPRESSED IN: 18 plant structures; EXPRESSED DURING: 11 growth stages; CONTAINS InterPro DOMAIN/s: Six-hairpin glycosidase (InterPro:IPR012341), Glycoside hydrolase, family 9, ac…	cell wall	Symbols: AtGH9B5 | AtGH9B5 (Arabidopsis thaliana Glycosyl Hydrolase 9B5); catalytic/ hydrolase, hydrolyzing O-glycosyl compounds | chr1:6918191-6920377 REVERSE	cell wall.degradation.cellulases and beta -1,4-glucanases	10.6.1	1789	23.0944	19.589	15.2215	54.4513	61.1182	42.0112	16.8545	23.0707	12.4761	24.9047	33.587	32.3408	9.0318	7.66981	4.87846	19.3016	52.5269	17.4671	30.2775	7.19336	0.939015	-0.317591	0.613016	-1.76045	-1.2568	-0.326142	-2.69985	-0.930644	-1.44299	-2.37363	0.00527306	0.464767	0.0726033	2.73754e-08	0.00022907	0.608536	1.31879e-16	0.114043	2.21875e-05	7.3825e-13
AT1G20190	member of Alpha-Expansin Gene Family. Naming convention from the Expansin Working Group (Kende et al, 2004. Plant Mol Bio)	cell wall	Symbols: ATEXPA11, EXP11, ATEXP11, ATHEXP ALPHA 1.14 | ATEXPA11 (ARABIDOPSIS THALIANA EXPANSIN 11) | chr1:6998489-6999817 REVERSE	cell wall.modification	10.7	1139	135.181	10.8954	6.77853	85.0429	100.215	82.4333	16.2672	18.4963	17.1852	9.34234	6.63114	7.79531	5.17199	8.73534	8.41004	50.9518	89.2303	17.3162	7.92293	7.43913	0.266103	-1.76636	-2.75771	-3.13035	-2.03268	-3.02419	-3.39692	0.991468	-1.36417	-0.372696	1	0.0564276	0.00220318	0.000583986	0.0629421	0.00253602	0.000637565	1	0.266718	1
AT1G21310	Encodes extensin 3.	cell wall	Symbols: ATEXT3, RSH | ATEXT3 (EXTENSIN 3); structural constituent of cell wall | chr1:7453236-7455009 REVERSE	cell wall.cell wall proteins.HRGP	10.5.4	1663	0	0	0	0	0	0	0	0	0	0	0	0	0	0	0	0	0	0	0	0	0	0	0	0	0	0	0	0	0	0	1	1	1	1	1	1	1	1	1	1
AT1G22880	CELLULASE 5 (CEL5); FUNCTIONS IN: hydrolase activity, hydrolyzing O-glycosyl compounds, catalytic activity; INVOLVED IN: carbohydrate metabolic process; LOCATED IN: cell wall, plasma membrane, plant-type cell wall; EXPRESSED IN: root; CONTAINS InterPro DOMAIN/s: Six-hairpin glycosidase (InterPro:IPR012341), Glycoside hydrolase, family 9, active site (InterPro:IPR018221), Six-hairpin glycosidase-l…	cell wall	Symbols: ATGH9B4, ATCEL5, CEL5 | CEL5 (CELLULASE 5); catalytic/ hydrolase, hydrolyzing O-glycosyl compounds | chr1:8095502-8097709 FORWARD	not assigned.no ontology	10.6.1	1893	13.8722	1.01566	2.4251	3.48318	2.40936	2.95703	2.36902	2.57757	2.43299	1.52316	1.92106	1.8087	1.20032	0.961877	1.5743	5.77099	2.94986	2.45986	1.75097	1.2455	-1.5393	-1.47709	-1.83399	-2.62326	0.06188	-0.295238	-1.08515	0.35706	-1.14678	-0.789704	0.0325168	0.0638986	0.0183261	0.000727896	1	1	0.355862	1	0.290667	0.602919
AT1G23200	pectinesterase family protein; FUNCTIONS IN: enzyme inhibitor activity, pectinesterase activity; INVOLVED IN: cell wall modification; LOCATED IN: endomembrane system, cell wall, plant-type cell wall; EXPRESSED IN: 8 plant structures; EXPRESSED DURING: 4 anthesis, petal differentiation and expansion stage; CONTAINS InterPro DOMAIN/s: Pectinesterase, active site (InterPro:IPR018040), Pectin lyase f…	cell wall	pectinesterase family protein | chr1:8227178-8229582 FORWARD	cell wall.pectin*esterases.misc	10.8.99	1905	0.275697	0.0917513	0.109537	2.34869	3.35186	3.09512	2.63288	2.83253	1.85974	3.20732	4.17034	3.04629	1.72287	1.74095	0.819437	0.158995	2.93189	2.44172	3.47465	1.42775	3.69462	3.76654	4.40173	2.82552	0.0702546	0.705931	-0.8716	-0.635605	-0.941669	-1.57727	2.62497e-12	1.25204e-14	1.87719e-20	1.22798e-07	1	0.0997602	0.04718	0.817501	0.0266027	2.67789e-05
AT1G23460	polygalacturonase; FUNCTIONS IN: polygalacturonase activity; INVOLVED IN: carbohydrate metabolic process; LOCATED IN: endomembrane system; CONTAINS InterPro DOMAIN/s: Pectin lyase fold/virulence factor (InterPro:IPR011050), Parallel beta-helix repeat (InterPro:IPR006626), Glycoside hydrolase, family 28 (InterPro:IPR000743), Pectin lyase fold (InterPro:IPR012334); BEST Arabidopsis thaliana protein…	cell wall	polygalacturonase | chr1:8327312-8329622 FORWARD	cell wall.degradation.pectate lyases and polygalacturonases	10.6.3	1453	3.67485	5.77408	2.94405	5.67245	8.91467	6.11262	4.9139	4.58284	4.14505	7.22892	7.43138	6.62992	2.83801	2.86435	3.36955	4.13099	6.89991	4.54726	7.09674	3.02397	0.301489	0.0368315	0.806892	-0.714575	-0.265398	0.504873	-1.01714	-0.77021	-0.75165	-1.52186	0.495109	1	0.00125412	0.0109267	0.614477	0.0873604	0.00014785	0.0594571	0.0104525	2.37651e-09
AT1G23480	encodes a gene similar to cellulose synthase	cell wall	Symbols: ATCSLA03, CSLA03, ATCSLA3 | ATCSLA03 (CELLULOSE SYNTHASE-LIKE A3); cellulose synthase/ transferase, transferring glycosyl groups | chr1:8333020-8336385 FORWARD	cell wall.cellulose synthesis.cellulose synthase	10.2.1	2015	8.08003	0.650569	5.02255	25.1265	18.3493	22.3351	19.591	24.4145	16.747	23.8831	31.7635	31.6511	7.72645	4.42138	3.83831	4.58438	21.937	20.2508	29.0992	5.32871	1.61142	1.81239	2.47089	-0.291241	0.20318	0.861708	-1.90073	-0.658519	-2.10383	-2.76234	0.00929756	0.0112231	0.000444338	0.980482	1	0.444759	0.018734	1	0.00768485	0.000316187
AT1G23760	Encodes aromatic rich glycoprotein JP630.	cell wall	Symbols: JP630 | JP630; polygalacturonase | chr1:8402046-8404301 FORWARD	cell wall.degradation.pectate lyases and polygalacturonases	10.6.3	2119	0.867488	0.412426	1.62484	6.85311	9.21224	10.0031	17.4878	23.7039	21.0244	18.078	22.2574	21.8269	0.834011	1.71858	1.37291	0.968251	8.68947	20.7387	20.7208	1.3085	2.56829	4.13066	4.26401	0.0153343	1.57691	1.7103	-2.53966	-0.133391	-4.11623	-4.2496	6.94158e-08	7.00326e-15	1.06709e-15	1	0.00387715	0.00123464	1.44783e-06	1	2.4787e-14	4.55561e-15
AT1G24070	encodes a gene similar to cellulose synthase	cell wall	Symbols: ATCSLA10, CSLA10 | ATCSLA10; cellulose synthase/ transferase, transferring glycosyl groups | chr1:8516238-8519734 REVERSE	cell wall.cellulose synthesis	10.2	1858	1.93158	0.235181	1.40385	7.85803	4.51673	5.98531	3.55696	4.57255	2.90784	4.21218	4.69739	5.27845	1.13234	0.489998	0.687408	1.19021	6.12002	3.67912	4.72934	0.769916	1.74514	1.32482	1.82208	-1.11357	-0.414382	0.0830435	-2.85493	-0.497383	-2.43994	-2.93729	0.00273993	0.0439395	0.00352987	0.114302	0.896427	1	1.24963e-05	1	0.000278589	8.39254e-06
AT1G26240	proline-rich extensin-like family protein; FUNCTIONS IN: structural constituent of cell wall; INVOLVED IN: plant-type cell wall organization; LOCATED IN: endomembrane system; EXPRESSED IN: root; CONTAINS InterPro DOMAIN/s: Extensin-like region (InterPro:IPR006706); Has 321227 Blast hits to 31588 proteins in 1214 species: Archae - 1075; Bacteria - 49709; Metazoa - 123072; Fungi - 39590; Plants - 5…	cell wall	proline-rich extensin-like family protein | chr1:9078140-9079576 REVERSE	cell wall.cell wall proteins.HRGP	10.5.4	1437	1.52285	0.243265	0.653451	1.74799	6.55943	0.571323	4.02416	4.71376	1.72579	3.15308	3.46506	3.0288	0.292817	0.181015	0.148133	0.806524	2.95958	3.4879	3.21565	0.207322	1.24525	1.84414	1.86526	-2.35999	0.605015	0.62619	-3.61073	-0.0211779	-4.21244	-4.23341	0.176774	0.0397069	0.0356488	0.0166811	0.868566	0.8134	0.000296992	1	2.51855e-05	2.29895e-05
AT1G26570	UDP-GLUCOSE DEHYDROGENASE 1 (UGD1); FUNCTIONS IN: in 7 functions; INVOLVED IN: metabolic process; LOCATED IN: endomembrane system; EXPRESSED IN: 23 plant structures; EXPRESSED DURING: 13 growth stages; CONTAINS InterPro DOMAIN/s: UDP-glucose/GDP-mannose dehydrogenase, N-terminal (InterPro:IPR001732), 6-phosphogluconate dehydrogenase, C-terminal-like (InterPro:IPR008927), Dehydrogenase, multihelic…	cell wall	Symbols: UGD1, ATUGD1 | UGD1 (UDP-GLUCOSE DEHYDROGENASE 1); NAD or NADH binding / UDP-glucose 6-dehydrogenase/ binding / catalytic/ coenzyme binding / oxidoreductase/ oxidoreductase, acting on the CH-OH group of donors, NAD or NADP as acceptor | chr1:9182204-9184393 FORWARD	cell wall.precursor synthesis.UGD	10.1.4	1712	148.071	41.3484	71.1205	68.7756	132.103	54.7124	99.0235	121.313	94.8817	122.545	144.214	149.384	80.0265	60.3957	50.813	86.8466	85.1971	105.073	138.715	63.7451	-0.63199	0.0188638	0.554569	-0.871525	0.650989	1.1867	-0.239415	-0.53571	-0.8904	-1.42611	0.248225	1	0.388142	0.116494	0.450287	0.0487338	1	1	0.178961	0.0128077
AT1G26770	Encodes an expansin. Naming convention from the Expansin Working Group (Kende et al, Plant Mol Bio). Involved in the formation of nematode-induced syncytia in roots of Arabidopsis thaliana.	cell wall	Symbols: ATEXPA10, AT-EXP10, ATEXP10, ATHEXP ALPHA 1.1, EXP10 | ATEXPA10 (ARABIDOPSIS THALIANA EXPANSIN A 10); structural constituent of cell wall | chr1:9259750-9260792 FORWARD	cell wall.modification	10.7	1366	38.6404	12.2197	54.3058	246.406	162.982	332.855	225.792	223.481	195.943	201.531	161.78	169.677	181.249	200.612	218.01	35.0553	247.414	215.072	177.662	199.957	2.15829	2.26526	2.12465	2.00066	0.107662	-0.0329463	-0.156942	0.140608	-0.264603	-0.123996	2.46835e-05	7.97088e-05	0.00021234	0.000538918	1	1	1	1	1	1
AT1G27440	GUT2; FUNCTIONS IN: glucuronoxylan glucuronosyltransferase activity, catalytic activity; INVOLVED IN: secondary cell wall biogenesis, glucuronoxylan biosynthetic process; LOCATED IN: endomembrane system, membrane; EXPRESSED IN: 25 plant structures; EXPRESSED DURING: 14 growth stages; CONTAINS InterPro DOMAIN/s: Exostosin-like (InterPro:IPR004263); BEST Arabidopsis thaliana protein match is: GUT1;…	cell wall	Symbols: GUT2, IRX10, ATGUT1 | GUT2; catalytic/ glucuronoxylan glucuronosyltransferase | chr1:9529141-9531375 REVERSE	misc.UDP glucosyl and glucoronyl transferases	26.2	1525	7.11749	11.576	8.96249	4.01487	7.01833	3.52378	3.83064	5.04402	4.58822	7.02267	7.81426	7.30629	5.5184	3.58197	4.46673	9.21866	4.85233	4.48763	7.38107	4.52237	-1.41143	-1.18718	-0.333512	-1.35043	0.220289	1.07417	0.0569854	-0.853815	-0.163288	-1.01711	1.47404e-05	4.37919e-05	0.365232	3.77802e-06	0.88138	0.000685345	1	0.12437	1	0.00166753
AT1G30350	pectate lyase family protein; FUNCTIONS IN: lyase activity, pectate lyase activity; INVOLVED IN: biological_process unknown; LOCATED IN: endomembrane system; EXPRESSED IN: leaf whorl, petal, sepal, flower; EXPRESSED DURING: 4 anthesis, petal differentiation and expansion stage; CONTAINS InterPro DOMAIN/s: Pectin lyase fold/virulence factor (InterPro:IPR011050), AmbAllergen (InterPro:IPR018082), P…	cell wall	pectate lyase family protein | chr1:10710079-10711664 REVERSE	cell wall.degradation.pectate lyases and polygalacturonases	10.6.3	1222	0.0716315	0	0	0.0642356	0.0497645	0.0610766	0.0965751	0.422779	0.579837	0.0561793	0.183133	0.427402	0.0688672	0	0	0.0238772	0.0583589	0.366397	0.222238	0.0229557	0.625461	3.35234	2.86546	-0.442677	2.78012	2.29154	-1.11698	0.487095	-3.86801	-3.37905	1	0.0165986	0.0962896	1	0.0247754	0.108786	1	1	0.00344848	0.0251169
AT1G30620	encodes a type-II membrane protein that catalyzes 4-epimerization of UDP-D-Xylose to UDP-L-Arabinose in vitro, the nucleotide sugar used by glycosyltransferases in the arabinosylation of cell wall polysaccharides and wall-resident proteoglycans.	cell wall	Symbols: HSR8, MUR4, UXE1 | MUR4 (MURUS 4); UDP-arabinose 4-epimerase/ catalytic | chr1:10854549-10858244 FORWARD	cell wall.precursor synthesis.MUR4	10.1.9	1925	16.8701	48.3046	22.7097	46.0373	52.9778	43.1917	47.9722	57.732	38.1887	39.0152	45.0774	54.3539	59.8052	43.3757	45.2274	29.2948	47.4023	47.9643	46.1488	49.4694	0.292438	0.638261	0.717914	0.513536	0.345956	0.42561	0.221227	-0.079654	-0.124728	-0.204382	0.524874	0.0300619	0.0128206	0.0982804	0.500684	0.303558	0.816906	1	1	0.84704
AT1G31070	UDP-N-acetylglucosamine pyrophosphorylase-related; FUNCTIONS IN: nucleotidyltransferase activity; INVOLVED IN: peptidoglycan biosynthetic process, metabolic process, UDP-N-acetylgalactosamine biosynthetic process; LOCATED IN: plasma membrane; EXPRESSED IN: 25 plant structures; EXPRESSED DURING: 13 growth stages; CONTAINS InterPro DOMAIN/s: UTP--glucose-1-phosphate uridylyltransferase (InterPro:IP…	cell wall	UDP-N-acetylglucosamine pyrophosphorylase-related | chr1:11084859-11088563 FORWARD	cell wall.precursor synthesis	10.1	1899	28.7169	26.1397	24.3392	42.4514	38.7802	38.1235	17.6183	22.3389	11.8	28.8125	35.4715	39.0851	17.5047	13.7662	11.0226	26.3986	39.785	17.2524	34.4564	14.0978	0.0758054	-0.805382	0.328377	-1.26349	-0.881568	0.252246	-1.33971	-1.1338	-0.458132	-1.59193	1	0.0077452	0.398615	1.83629e-05	0.00984466	0.75469	1.70892e-05	0.00955783	0.291286	2.54779e-07
AT1G32170	xyloglucan endotransglycosylase-related protein (XTR4)	cell wall	Symbols: XTR4, XTH30 | XTR4 (XYLOGLUCAN ENDOTRANSGLYCOSYLASE 4); hydrolase, acting on glycosyl bonds / hydrolase, hydrolyzing O-glycosyl compounds / xyloglucan:xyloglucosyl transferase | chr1:11575320-11577927 FORWARD	cell wall.modification	10.7	1297	11.9456	40.1591	16.3299	14.1014	15.0038	19.0473	52.547	42.1346	34.2125	43.8266	34.7675	38.4343	51.259	49.0356	69.9711	22.8115	16.0508	42.9647	39.0095	56.7552	-0.872832	0.87121	0.864299	1.10701	1.74418	1.73727	1.97999	0.00691013	0.235803	0.242713	0.0158694	0.0126029	0.0132573	0.00120929	1.2153e-06	1.0618e-06	1.7025e-08	1	0.858592	0.856678
AT1G32180	encodes a gene similar to cellulose synthase	cell wall	Symbols: ATCSLD6, CSLD6 | ATCSLD6; cellulose synthase/ transferase, transferring glycosyl groups | chr1:11586516-11589651 REVERSE	cell wall.cellulose synthesis.cellulose synthase	10.2.1	2940	0.744334	0.445883	0.851709	1.30826	1.69612	1.44702	0.943315	1.34724	1.05441	0.677171	1.29402	0.868502	1.11635	1.01747	1.08606	0.680642	1.4838	1.11499	0.946563	1.07329	0.585986	0.511166	0.414902	0.293541	-0.0840854	-0.180405	-0.301887	0.0963007	-0.217754	-0.121449	0.321906	0.403228	0.562171	0.847739	1	1	0.821095	1	0.984934	1
AT1G35230	Encodes arabinogalactan-protein (AGP5).	cell wall	Symbols: AGP5 | AGP5 (ARABINOGALACTAN-PROTEIN 5) | chr1:12917149-12917763 FORWARD	cell wall.cell wall proteins.AGPs	10.5.1.1	615	0	0	0	0	0	0	0	0	0	0	0	0	0	0	0	0	0	0	0	0	0	0	0	0	0	0	0	0	0	0	1	1	1	1	1	1	1	1	1	1
AT1G44980	pectinesterase family protein; FUNCTIONS IN: pectinesterase activity; INVOLVED IN: cell wall modification; LOCATED IN: cell wall, plant-type cell wall; EXPRESSED IN: flower; CONTAINS InterPro DOMAIN/s: Pectin lyase fold/virulence factor (InterPro:IPR011050), Pectinesterase, catalytic (InterPro:IPR000070), Pectin lyase fold (InterPro:IPR012334); BEST Arabidopsis thaliana protein match is: pectines…	cell wall	Symbols: PME7, ATPME7 | pectinesterase family protein | chr1:17004256-17005923 REVERSE	cell wall.pectin*esterases.PME	10.8.1	741	0	0	0	0	0	0	0	0	0	0	0	0	0	0	0	0	0	0	0	0	0	0	0	0	0	0	0	0	0	0	1	1	1	1	1	1	1	1	1	1
AT1G48100	glycoside hydrolase family 28 protein / polygalacturonase (pectinase) family protein; FUNCTIONS IN: polygalacturonase activity; INVOLVED IN: carbohydrate metabolic process; EXPRESSED IN: 19 plant structures; EXPRESSED DURING: 10 growth stages; CONTAINS InterPro DOMAIN/s: Pectin lyase fold/virulence factor (InterPro:IPR011050), Pectin lyase fold (InterPro:IPR012334), Glycoside hydrolase, family 28…	cell wall	glycoside hydrolase family 28 protein / polygalacturonase (pectinase) family protein | chr1:17766874-17769951 FORWARD	cell wall.degradation.pectate lyases and polygalacturonases	10.6.3	1801	0.0486028	0	0	48.5532	11.3116	33.816	17.1682	26.6143	21.0975	22.1849	25.2865	26.9698	0.887817	1.33598	2.28508	0.0162009	31.2269	21.6266	24.8137	1.50296	10.0781	9.81924	10.1527	5.83496	-0.225483	0.110006	-4.21259	-0.335483	-3.98675	-4.32221	2.46352e-35	4.56358e-28	6.57902e-30	1.5238e-09	1	1	1.47056e-12	1	3.1417e-11	9.03798e-13
AT1G49490	leucine-rich repeat family protein / extensin family protein; FUNCTIONS IN: structural constituent of cell wall, protein binding; LOCATED IN: endomembrane system; EXPRESSED IN: 9 plant structures; EXPRESSED DURING: L mature pollen stage, M germinated pollen stage, 4 anthesis, C globular stage, petal differentiation and expansion stage; CONTAINS InterPro DOMAIN/s: Leucine-rich repeat, N-terminal (…	cell wall	leucine-rich repeat family protein / extensin family protein | chr1:18317563-18320106 REVERSE	cell wall.cell wall proteins.LRR	10.5.3	2544	0.929013	1.54587	0.820239	3.85691	5.37844	3.16849	11.1567	9.81554	7.17195	10.4974	11.8536	12.0671	3.57265	3.96211	4.35106	1.09837	4.13461	9.38138	11.4727	3.96194	1.46562	2.98625	3.40591	1.58262	1.52057	1.94028	0.116699	-0.419703	-1.40381	-1.82351	1.30142e-05	2.18862e-26	7.63986e-34	7.3753e-08	9.31448e-09	4.90063e-14	1	1	1.51801e-07	3.14667e-12
AT1G49710	Encodes a protein with core &alpha;1,3-fucosyltransferase activity.	cell wall	Symbols: FUT12, ATFUT12, FUCTB, FUCT2 | FUT12 (FUCOSYLTRANSFERASE 12); fucosyltransferase/ transferase, transferring glycosyl groups | chr1:18391338-18393947 REVERSE	cell wall.hemicellulose synthesis	29.7.10	2004	40.0104	49.671	27.3331	24.8727	26.5219	23.7985	12.6613	16.0697	13.6126	14.5935	12.9538	13.1759	20.535	15.0892	15.8624	39.0048	25.0644	14.1145	13.5744	17.1622	-1.08713	-1.58701	-1.50795	-1.47643	-0.499779	-0.420711	-0.389194	-0.0790653	0.110583	0.0315177	2.01065e-05	5.93932e-19	2.64194e-17	1.4837e-16	0.0252563	0.0684638	0.105057	1	0.951028	1
AT1G53500	encodes a putative NDP-L-rhamnose synthase, an enzyme required for the synthesis of the pectin rhamnogalacturonan I, the major component of Arabidopsis mucilage. Gene is involved in seed coat mucilage cell development. Mutant analyses suggest that MUM4 is required for complete mucilage synthesis, cytoplasmic rearrangement and seed coat development.	cell wall	Symbols: MUM4, RHM2, ATRHM2, ATMUM4 | MUM4 (MUCILAGE-MODIFIED 4); UDP-4-keto-6-deoxy-glucose-3,5-epimerase/ UDP-4-keto-rhamnose-4-keto-reductase/ UDP-L-rhamnose synthase/ UDP-glucose 4,6-dehydratase/ catalytic | chr1:19966944-19969757 REVERSE	cell wall.precursor synthesis.RHM	10.1.10	2526	38.9154	24.1836	25.6912	37.0105	47.0416	37.6723	47.9815	54.2679	48.3874	51.0127	54.4853	56.6993	38.1133	33.5189	31.0958	29.5967	40.5748	50.2123	54.0658	34.2427	-0.0860733	0.554337	0.794632	-0.163798	0.640022	0.880322	-0.0781289	-0.240299	-0.718147	-0.958445	1	0.0692703	0.0056435	0.830173	0.0720507	0.00537481	1	1	0.0305816	0.00203716
AT1G53830	encodes a pectin methylesterase	cell wall	Symbols: ATPME2 | ATPME2; pectinesterase | chr1:20098522-20100889 FORWARD	cell wall.pectin*esterases.PME	10.8.1	1948	31.14	2.4226	4.3919	70.9606	65.7447	79.6547	16.6299	17.7988	15.0042	19.5945	18.5533	16.9507	4.0177	3.3049	3.82462	12.6515	72.12	16.4776	18.3662	3.71574	1.94991	0.141982	0.433829	-2.17277	-1.808	-1.51613	-4.12315	-0.291862	-2.31504	-2.60689	0.00283245	1	0.801012	0.00456333	0.0458994	0.102064	6.59234e-07	1	0.00644289	0.00184986
AT1G54970	encodes a proline-rich protein that is specifically expressed in the root.	cell wall	Symbols: ATPRP1 | ATPRP1 (PROLINE-RICH PROTEIN 1); structural constituent of cell wall | chr1:20505000-20506488 FORWARD	cell wall.cell wall proteins.proline rich proteins	10.5.2	1258	0	0	0	0	0	0	0	0	0	0	0	0	0	0	0	0	0	0	0	0	0	0	0	0	0	0	0	0	0	0	1	1	1	1	1	1	1	1	1	1
AT1G55330	Encodes a putative arabinogalactan-protein (AGP21).	cell wall	Symbols: AGP21, ATAGP21 | AGP21 | chr1:20648465-20648891 REVERSE	cell wall.cell wall proteins.AGPs	10.5.1.1	427	0	0	0	0	0	0	0	0	0	0	0	0	0	0	0	0	0	0	0	0	0	0	0	0	0	0	0	0	0	0	1	1	1	1	1	1	1	1	1	1
AT1G55850	encodes a protein similar to cellulose synthase	cell wall	Symbols: ATCSLE1, CSLE1 | ATCSLE1; cellulose synthase/ transferase, transferring glycosyl groups | chr1:20876699-20879482 FORWARD	cell wall.cellulose synthesis.cellulose synthase	10.2.1	2311	14.7341	6.92036	7.58467	41.5746	34.0243	44.6651	14.0688	13.6865	14.3337	11.9122	11.2814	12.1789	25.1629	18.6563	22.8741	9.74639	40.088	14.0297	11.7908	22.2311	1.50848	0.316718	0.197594	0.80702	-1.19177	-1.31091	-0.701444	0.11913	0.490322	0.609452	1.34015e-05	0.546613	0.842165	0.0286082	0.00207464	0.000483464	0.115911	1	0.351945	0.192832
AT1G56100	pectinesterase inhibitor domain-containing protein; FUNCTIONS IN: enzyme inhibitor activity, pectinesterase activity; INVOLVED IN: biological_process unknown; LOCATED IN: endomembrane system; EXPRESSED IN: embryo, sepal; EXPRESSED DURING: 4 anthesis, C globular stage; CONTAINS InterPro DOMAIN/s: Pectinesterase inhibitor (InterPro:IPR006501); BEST Arabidopsis thaliana protein match is: enzyme inhi…	cell wall	pectinesterase inhibitor domain-containing protein | chr1:20980369-20983979 REVERSE	cell wall.pectin*esterases.misc	10.8.99	699	0	0	0	0	0	0	0	0	0	0	0	0	0	0	0	0	0	0	0	0	0	0	0	0	0	0	0	0	0	0	1	1	1	1	1	1	1	1	1	1
AT1G56620	pectinesterase inhibitor domain-containing protein; FUNCTIONS IN: enzyme inhibitor activity, pectinesterase activity; INVOLVED IN: biological_process unknown; LOCATED IN: endomembrane system; CONTAINS InterPro DOMAIN/s: Pectinesterase inhibitor (InterPro:IPR006501); BEST Arabidopsis thaliana protein match is: invertase/pectin methylesterase inhibitor family protein (TAIR:AT5G24370.1); Has 7 Blast…	cell wall	pectinesterase inhibitor domain-containing protein | chr1:21219818-21220357 FORWARD	cell wall.pectin*esterases.misc	10.8.99	540	0	0	0	0	0	0	0	0	0	0	0	0	0	0	0	0	0	0	0	0	0	0	0	0	0	0	0	0	0	0	1	1	1	1	1	1	1	1	1	1
AT1G56710	glycoside hydrolase family 28 protein / polygalacturonase (pectinase) family protein; FUNCTIONS IN: polygalacturonase activity; INVOLVED IN: carbohydrate metabolic process; LOCATED IN: endomembrane system; EXPRESSED IN: stem, leaf whorl, embryo, sepal, pedicel; EXPRESSED DURING: 4 anthesis, C globular stage; CONTAINS InterPro DOMAIN/s: Pectin lyase fold/virulence factor (InterPro:IPR011050), Pect…	cell wall	glycoside hydrolase family 28 protein / polygalacturonase (pectinase) family protein | chr1:21258008-21259933 REVERSE	cell wall.degradation.pectate lyases and polygalacturonases	10.6.3	1514	1.15632	0.634957	0.551305	6.11791	1.96816	4.09165	3.78053	2.80574	2.86653	2.40324	3.14102	3.02808	0.22234	0.171809	0.937329	0.780861	4.05924	3.15093	2.85745	0.443826	1.87857	1.83662	1.82301	-1.13347	-0.0407248	-0.0542933	-3.01554	0.013567	-2.97348	-2.95983	0.00140737	0.00228937	0.00239431	0.146539	1	1	1.63522e-06	1	2.9985e-06	3.18944e-06
AT1G60390	BURP domain-containing protein / polygalacturonase, putative; FUNCTIONS IN: polygalacturonase activity; INVOLVED IN: biological_process unknown; LOCATED IN: endomembrane system; EXPRESSED IN: 23 plant structures; EXPRESSED DURING: 14 growth stages; CONTAINS InterPro DOMAIN/s: BURP (InterPro:IPR004873); BEST Arabidopsis thaliana protein match is: BURP domain-containing protein / polygalacturonase,…	cell wall	BURP domain-containing protein / polygalacturonase, putative | chr1:22247474-22249636 REVERSE	cell wall.degradation.pectate lyases and polygalacturonases	10.6.3	2092	1.67368	1.0026	2.89264	13.2077	22.0633	19.087	32.6346	47.1141	34.8014	30.1579	34.4722	33.7316	1.16659	2.61114	3.42569	1.85631	18.1194	38.1834	32.7873	2.40114	2.66758	4.06069	3.97866	-0.0627822	1.40151	1.31949	-2.72265	0.0820142	-4.12397	-4.04194	2.96408e-08	1.78156e-13	4.35991e-13	1	0.0207603	0.0283633	9.2807e-07	1	5.61598e-13	1.39269e-12
AT1G63000	NUCLEOTIDE-RHAMNOSE SYNTHASE/EPIMERASE-REDUCTASE (NRS/ER); FUNCTIONS IN: UDP-4-keto-rhamnose-4-keto-reductase activity, dTDP-4-dehydrorhamnose reductase activity, UDP-4-keto-6-deoxy-glucose-3,5-epimerase activity, dTDP-4-dehydrorhamnose 3,5-epimerase activity; INVOLVED IN: dTDP-rhamnose biosynthetic process, UDP-rhamnose biosynthetic process; LOCATED IN: soluble fraction, plasma membrane; EXPRESS…	cell wall	Symbols: NRS/ER, UER1 | NRS/ER (NUCLEOTIDE-RHAMNOSE SYNTHASE/EPIMERASE-REDUCTASE); UDP-4-keto-6-deoxy-glucose-3,5-epimerase/ UDP-4-keto-rhamnose-4-keto-reductase/ dTDP-4-dehydrorhamnose 3,5-epimerase/ dTDP-4-dehydrorhamnose reductase | chr1:23342393-23344113 FORWARD	cell wall.precursor synthesis.UER	10.1.11	1277	50.7928	75.2799	88.2389	102.592	141.149	101.053	173.048	188.17	142.392	178.805	195.004	204.861	164.95	139.939	134.022	71.4372	114.931	167.87	192.89	146.304	0.132735	1.01414	1.34912	0.649833	0.881107	1.21609	0.516797	-0.334986	-0.364309	-0.699295	1	0.000996032	8.15211e-06	0.0489419	0.0139353	0.000228526	0.233749	1	0.488493	0.060578
AT1G64440	Encodes a protein with UDP-D-glucose 4-epimerase activity. Mutants in RHD1 have abnormally shaped root hairs with a bulbous region at the base. Allelic to REB1 encoding a UDP-D-glucose 4-epimerase involved in cell wall biosynthesis.Involved in growth and cell wall carbohydrate biosynthesis.	cell wall	Symbols: RHD1, REB1, UGE4 | RHD1 (ROOT HAIR DEFECTIVE 1); UDP-glucose 4-epimerase/ protein dimerization | chr1:23937030-23939899 FORWARD	cell wall.precursor synthesis.UGE	10.1.2	1453	45.2428	65.0186	31.3075	9.29201	6.19423	13.5094	6.90382	6.71623	6.03471	3.30735	2.73382	2.9555	2.66425	2.32729	4.19973	47.1896	9.66521	6.55159	2.99889	3.06376	-2.69627	-2.94321	-3.93862	-4.20367	-0.246851	-1.24261	-1.50779	0.995662	-1.2608	-0.265123	2.08044e-15	7.37217e-19	1.16031e-29	1.59565e-32	0.879889	0.000992659	3.74428e-05	0.139074	0.000955701	0.847356
AT1G65310	putative xyloglucan endotransglycosylase/hydrolase, expressed in the mature or basal regions of both the main and lateral roots, but not in the tip of these roots where cell division occurs.	cell wall	Symbols: ATXTH17, XTH17 | XTH17 (XYLOGLUCAN ENDOTRANSGLUCOSYLASE/HYDROLASE 17); hydrolase, acting on glycosyl bonds / hydrolase, hydrolyzing O-glycosyl compounds / xyloglucan:xyloglucosyl transferase | chr1:24257216-24258473 FORWARD	cell wall.modification	10.7	1049	129.006	3.66568	19.4943	35.8432	24.58	57.204	46.1259	41.2061	10.8918	27.2903	32.4803	35.4054	5.29483	5.76527	10.9579	50.7219	39.2091	32.7413	31.7253	7.33934	-0.936943	-0.897407	-0.805031	-3.20656	0.0394632	0.131845	-2.27007	-0.0923799	-2.30942	-2.4018	0.390483	0.524912	0.598324	0.00233854	1	1	0.0689669	1	0.0586537	0.0473998
AT1G65570	polygalacturonase, putative / pectinase, putative; FUNCTIONS IN: polygalacturonase activity; INVOLVED IN: carbohydrate metabolic process; LOCATED IN: endomembrane system; CONTAINS InterPro DOMAIN/s: Pectin lyase fold/virulence factor (InterPro:IPR011050), Pectin lyase fold (InterPro:IPR012334), Glycoside hydrolase, family 28 (InterPro:IPR000743), Parallel beta-helix repeat (InterPro:IPR006626); B…	cell wall	polygalacturonase, putative / pectinase, putative | chr1:24374098-24375846 REVERSE	cell wall.degradation.pectate lyases and polygalacturonases	10.6.3	1194	0.0733113	0	0	0	0	0	0	0	0	0	0	0	0	0	0	0.0244371	0	0	0	0	-2.23838	-2.12271	-2.11604	-2.12796	0	0	0	0	0	0	1	1	1	1	1	1	1	1	1	1
AT1G65680	member of BETA-EXPANSINS. Naming convention from the Expansin Working Group (Kende et al, 2004. Plant Mol Bio)	cell wall	Symbols: ATEXPB2, EXPB2, ATHEXP BETA 1.4 | ATEXPB2 (ARABIDOPSIS THALIANA EXPANSIN B2) | chr1:24427266-24428399 FORWARD	cell wall.modification	10.7	822	0	0	0	0	0	0	0	0	0	0	0	0	0	0	0	0	0	0	0	0	0	0	0	0	0	0	0	0	0	0	1	1	1	1	1	1	1	1	1	1
AT1G65681	Encodes a beta-expansin EXPB6. Thought to be a pseudogene in Columbia, but a full-length gene in Landsberg erecta (Plant J 44:409-419, 2005). The new gene model on TAIR (TAIR9) suggests it may not be a pseudogene in Columbia as previous suggested.	cell wall	FUNCTIONS IN: molecular_function unknown; INVOLVED IN: sexual reproduction; LOCATED IN: extracellular region; CONTAINS InterPro DOMAIN/s: Pollen allergen, N-terminal (InterPro:IPR014734), Rare lipoprotein A (InterPro:IPR005132), Pollen allergen/expansin, C-terminal (InterPro:IPR007117), Barwin-related endoglucanase (InterPro:IPR009009), Major pollen allergen Lol pI (InterPro:IPR005795), Expansin/…	cell wall.modification	10.7	672	0	0	0	0	0	0	0	0	0	0	0	0	0	0	0	0	0	0	0	0	0	0	0	0	0	0	0	0	0	0	1	1	1	1	1	1	1	1	1	1
AT1G67070	Encodes a protein with phosphomannose isomerase activity that is involved in synthesis of ascorbic acid. Expression is induced after 24 hours of dark treatment, in senescing leaves and treatment with exogenous photosynthesis inhibitor. Induction of gene expression was suppressed in excised leaves supplied with sugar. The authors suggest that the gene's expression pattern is responding to the leve…	cell wall	Symbols: DIN9, PMI2 | DIN9 (DARK INDUCIBLE 9); mannose-6-phosphate isomerase | chr1:25042135-25044647 FORWARD	cell wall.precursor synthesis.phosphomannose isomerase	10.1.20	1750	18.207	20.8245	21.7016	2.42216	4.27423	3.6678	1.78708	3.70666	1.01223	3.05988	3.99622	4.47673	7.59806	2.93563	6.32521	20.2444	3.45473	2.16866	3.84428	5.61963	-3.07836	-3.42224	-2.46366	-2.23827	-0.343735	0.615249	0.84073	-0.958862	1.18433	0.225455	6.34833e-12	9.47332e-13	1.08454e-07	1.44173e-06	0.88863	0.423878	0.194407	0.676533	0.0347083	1
AT1G67750	pectate lyase family protein; FUNCTIONS IN: pectate lyase activity; INVOLVED IN: biological_process unknown; LOCATED IN: endomembrane system; EXPRESSED IN: 21 plant structures; EXPRESSED DURING: 13 growth stages; CONTAINS InterPro DOMAIN/s: Pectin lyase fold/virulence factor (InterPro:IPR011050), AmbAllergen (InterPro:IPR018082), Pectate lyase/Amb allergen (InterPro:IPR002022), Pectin lyase fold …	cell wall	pectate lyase family protein | chr1:25401588-25403503 FORWARD	cell wall.degradation.pectate lyases and polygalacturonases	10.6.3	1637	28.0193	1.12111	0.509881	35.7235	40.7149	36.1552	24.259	20.1282	13.9591	19.1233	19.0022	17.6896	10.7958	10.2093	11.5731	9.88344	37.5312	19.4488	18.605	10.8594	1.3787	0.761763	0.831486	-0.242871	-0.617224	-0.547494	-1.62196	-0.0697287	-1.00471	-1.07444	0.158472	0.655358	0.596133	1	0.971821	0.995765	0.271007	1	0.617937	0.576305
AT1G67830	Encodes a protein with &#945;-fucosidase activity. The activity was assessed on 2'-fucosyl-lactitol. AtFXG1 was able to remove the t-fucosyl residues of XXFG xyloglucan oligosaccharides.	cell wall	Symbols: ATFXG1 | ATFXG1 (alpha-fucosidase 1); alpha-L-fucosidase/ carboxylesterase | chr1:25431586-25432990 REVERSE	cell wall.degradation.mannan-xylose-arabinose-fucose	10.6.2	1256	20.2805	2.5049	2.07672	29.8109	58.0041	28.2855	40.1213	37.4771	31.4508	26.4001	25.4346	23.5638	17.8228	10.5104	22.9364	8.28737	38.7001	36.3497	25.1328	17.0898	1.66318	1.92108	1.5226	0.656372	0.257747	-0.14075	-1.00706	0.39849	-1.26478	-0.86629	0.0117226	0.0114567	0.0502824	0.550965	1	1	0.382445	1	0.197157	0.486311
AT1G69940	Encodes a protein with pectin methylesterase activity. The protein expression was shown to be highly restricted to the pollen grain (no detection in any other tissues or in the pollen grains' surrounding cells of the anthers.	cell wall	Symbols: ATPPME1, PPME1 | PPME1; pectinesterase | chr1:26343369-26345058 REVERSE	cell wall.pectin*esterases.PME	10.8.1	1353	4.20524	1.80858	5.70639	0.0580161	0	0.330978	0.261674	0	0	0	0.0413504	0	0	0	0	3.90674	0.129665	0.0872245	0.0137835	0	-5.48021	-5.60327	-7.71095	-9.4005	-0.143068	-2.33646	-4.29962	2.16844	-4.04353	-1.86712	6.13393e-07	1.10524e-05	1.12496e-07	1.2347e-07	1	0.467493	0.21103	1	0.265036	1
AT1G71990	This gene encodes a Lewis-type alpha 1,4-fucosyltransferase	cell wall	Symbols: FUT13, ATFUT13, FUCTC, FT4-M | FUT13 (FUCOSYLTRANSFERASE 13); fucosyltransferase/ transferase, transferring glycosyl groups | chr1:27100284-27102262 FORWARD	cell wall.hemicellulose synthesis	29.7.13	1432	37.7764	37.5327	52.6043	27.1885	19.4073	24.4963	13.3096	12.1061	11.999	9.34844	9.76731	9.92861	19.1583	11.6708	14.32	42.6378	23.6974	12.4716	9.68145	15.0497	-1.41063	-2.0111	-2.24543	-1.92135	-0.600589	-0.834951	-0.510831	0.234354	0.0897559	0.32411	2.71368e-05	1.48305e-09	1.70958e-11	8.27943e-09	0.209214	0.039768	0.316755	1	1	0.670086
AT1G74420	Predicted fucosyltransferase, based on similarity to FUT1, but not functionally redundantwith FUT1.	cell wall	Symbols: FUT3, ATFUT3 | FUT3 (FUCOSYLTRANSFERASE 3); fucosyltransferase/ transferase, transferring glycosyl groups | chr1:27967894-27969803 REVERSE	cell wall.hemicellulose synthesis	10.3	1896	1.20036	2.02811	1.04554	2.77385	3.8168	1.65332	1.74283	2.27073	1.58828	1.70179	2.24261	1.83645	1.73105	1.64632	1.42211	1.42467	2.74799	1.86728	1.92695	1.59983	0.503189	0.289404	0.464785	-0.101542	-0.215235	-0.0397413	-0.606479	-0.175462	-0.391159	-0.566618	0.283134	0.61877	0.257251	1	0.933664	1	0.160925	1	0.508343	0.197994
AT1G76930	Encodes an Arabidopsis extensin gene that belongs to cell-wall hydroxyproline-rich glycoproteins. The cross-link of extensins enforces cell wall strength. Transgenic plants overexpressing this gene show an increase in stem thickness.	cell wall	Symbols: ATEXT4, ORG5, ATEXT1 | ATEXT4 (EXTENSIN 4); structural constituent of cell wall | chr1:28895301-28896883 REVERSE	cell wall.cell wall proteins.HRGP	10.5.4	1060	0.660631	0.164893	0.393715	0.0740527	0.0573701	0.352055	0.167002	0.324928	0.0835567	0.518122	0.527803	0.383228	0.238176	0	0.133879	0.406413	0.161159	0.191829	0.476384	0.124018	-1.80925	-1.13925	0.189165	-2.05469	0.663293	2.00024	-0.265474	-1.33456	-0.924972	-2.25941	0.0692976	0.176382	1	0.0476319	1	0.0398174	1	0.779438	0.899592	0.0191067
AT1G78060	glycosyl hydrolase family 3 protein; FUNCTIONS IN: hydrolase activity, hydrolyzing O-glycosyl compounds; INVOLVED IN: carbohydrate metabolic process; LOCATED IN: apoplast, cell wall, chloroplast, plant-type cell wall; EXPRESSED IN: 22 plant structures; EXPRESSED DURING: 13 growth stages; CONTAINS InterPro DOMAIN/s: Glycoside hydrolase, family 3, N-terminal (InterPro:IPR001764), Glycoside hydrolas…	cell wall	glycosyl hydrolase family 3 protein | chr1:29349679-29352924 REVERSE	cell wall.degradation.mannan-xylose-arabinose-fucose	10.6.2	2477	5.33612	2.57557	6.44455	13.4048	15.4179	13.4085	12.3399	14.1598	11.478	8.48092	8.40224	7.8016	2.95581	2.6516	3.92448	4.78542	14.0771	12.6592	8.22825	3.1773	0.936296	1.11101	0.625272	-1.04489	0.176369	-0.309413	-1.9799	0.485769	-2.15616	-1.67039	0.0287743	0.0105619	0.208023	0.0187745	1	0.846033	8.72436e-06	1	1.3226e-06	0.00025609
AT1G78570	Encodes a UDP-L-Rhamnose synthase involved in the biosynthesis of rhamnose, a major monosaccharide component of pectin. Catalyzes the conversion of UDP-D-Glc to UDP-L-Rha. The dehydrogenase domain of RHM1 was shown to catalyze the conversion of UDP-D-Glc to the reaction intermediate UDP-4-keto-6-deoxy-D-Glc using recombinant protein assay but the activity of the full-length protein was not determ…	cell wall	Symbols: RHM1, ROL1, ATRHM1 | RHM1 (RHAMNOSE BIOSYNTHESIS 1); UDP-L-rhamnose synthase/ UDP-glucose 4,6-dehydratase/ catalytic | chr1:29549649-29552438 FORWARD	cell wall.precursor synthesis.RHM	10.1.10	2463	83.8375	52.2656	63.4987	89.3317	106.119	85.0294	114.277	129.375	104.752	120.188	125.841	135.148	95.4311	80.8714	72.1946	66.5339	93.4934	116.135	127.059	82.8324	-0.0663521	0.578289	0.84258	-0.0755426	0.644485	0.908778	-0.00935388	-0.264293	-0.653837	-0.918129	1	0.0687443	0.00481085	1	0.0879343	0.00615084	1	1	0.0698372	0.00546271
AT1G80140	glycoside hydrolase family 28 protein / polygalacturonase (pectinase) family protein; FUNCTIONS IN: polygalacturonase activity; INVOLVED IN: carbohydrate metabolic process; LOCATED IN: endomembrane system; EXPRESSED IN: sperm cell, leaf; CONTAINS InterPro DOMAIN/s: Pectin lyase fold/virulence factor (InterPro:IPR011050), Glycoside hydrolase, family 28 (InterPro:IPR000743), Pectin lyase fold (Inte…	cell wall	glycoside hydrolase family 28 protein / polygalacturonase (pectinase) family protein | chr1:30146611-30148180 FORWARD	cell wall.degradation.pectate lyases and polygalacturonases	10.6.3	1011	0	0	0	0	0	0	0	0	0	0	0	0	0	0	0	0	0	0	0	0	0	0	0	0	0	0	0	0	0	0	1	1	1	1	1	1	1	1	1	1
AT2G03090	member of Alpha-Expansin Gene Family. Naming convention from the Expansin Working Group (Kende et al, 2004. Plant Mol Bio). Involved in the formation of nematode-induced syncytia in roots of Arabidopsis thaliana.	cell wall	Symbols: ATEXPA15, EXP15, ATEXP15, ATHEXP ALPHA 1.3 | ATEXPA15 (ARABIDOPSIS THALIANA EXPANSIN A15) | chr2:916854-918643 REVERSE	cell wall.modification	10.7	1358	35.3229	7.40074	30.7318	78.7271	59.8719	99.3675	80.8636	71.8607	60.7859	74.5658	65.5463	65.0827	74.4883	78.7253	84.4364	24.4851	79.3222	71.1701	68.3983	79.2167	1.05688	1.21531	1.29167	1.20813	0.159197	0.235554	0.152017	-0.0763565	-0.00718024	-0.0835368	0.0479853	0.0386743	0.0264065	0.0419035	1	1	1	1	1	1
AT2G04780	fasciclin-like arabinogalactan-protein 7 (Fla7)	cell wall	Symbols: FLA7 | FLA7 (FASCICLIN-LIKE ARABINOOGALACTAN 7) | chr2:1676742-1678455 FORWARD	cell wall.cell wall proteins.AGPs	10.5.1.1	1285	0.340598	0.13602	0.162388	16.0657	31.7549	13.6493	18.7354	29.4838	15.2327	33.2303	41.4923	40.8254	1.57178	1.26517	2.04309	0.213002	20.49	21.1506	38.516	1.62668	6.05858	6.43952	7.44377	2.58679	0.386308	1.39089	-3.46828	-1.00457	-3.85412	-4.85866	4.44169e-32	1.87845e-35	1.1774e-45	2.23958e-05	0.637779	0.000527322	4.20223e-17	0.188948	5.22963e-20	2.27679e-29
AT2G06850	endoxyloglucan transferase (EXGT-A1) gene	cell wall	Symbols: EXGT-A1, EXT | EXGT-A1 (ENDOXYLOGLUCAN TRANSFERASE); hydrolase, acting on glycosyl bonds / xyloglucan:xyloglucosyl transferase | chr2:2763526-2765720 FORWARD	cell wall.modification	10.7	1214	13.0507	1.00783	1.89074	10.4101	6.31165	13.4639	13.6582	6.38347	1.45914	6.33355	6.49798	6.40548	1.3171	1.07133	2.9224	5.31643	10.0619	7.16694	6.41233	1.77028	0.370613	0.197208	0.164007	-1.9861	-0.173611	-0.206819	-2.35826	0.033206	-2.18427	-2.15104	0.952873	1	1	0.0555698	1	1	0.0434253	1	0.0623524	0.0671848
AT2G14620	xyloglucan:xyloglucosyl transferase, putative / xyloglucan endotransglycosylase, putative / endo-xyloglucan transferase, putative; FUNCTIONS IN: hydrolase activity, acting on glycosyl bonds, xyloglucan:xyloglucosyl transferase activity, hydrolase activity, hydrolyzing O-glycosyl compounds; INVOLVED IN: carbohydrate metabolic process, cellular glucan metabolic process; LOCATED IN: endomembrane sys…	cell wall	xyloglucan:xyloglucosyl transferase, putative / xyloglucan endotransglycosylase, putative / endo-xyloglucan transferase, putative | chr2:6244781-6246233 FORWARD	cell wall.modification	10.7	1231	0.0711078	0	0	7.26932	9.58374	12.4292	12.9903	15.7616	13.0229	6.58069	6.68093	6.12845	5.05891	4.17332	7.14746	0.0237026	9.76074	13.9249	6.46336	5.4599	7.8449	8.64526	7.6717	7.13259	0.831691	-0.140066	-0.682895	0.971701	-1.51449	-0.542777	4.16389e-32	7.4214e-48	1.57506e-34	1.90563e-27	0.0182909	1	0.0760139	0.0535409	1.87186e-06	0.198725
AT2G14890	putative proline-rich protein (At2g14890) mRNA, complete	cell wall	Symbols: AGP9 | AGP9 (ARABINOGALACTAN PROTEIN 9) | chr2:6399621-6401059 FORWARD	cell wall.cell wall proteins.AGPs	10.5.1.1	938	12.4115	0.465848	2.11338	0.502106	0.129664	0.875257	0.188723	0.183595	0	0.365944	0.298226	0.0618675	0.179436	0.277313	0.226938	4.99691	0.502342	0.124106	0.242012	0.227896	-3.85627	-5.40439	-4.44704	-4.78982	-1.56981	-0.601231	-0.946893	-0.965017	0.620795	-0.344528	0.00087933	4.66439e-05	0.000475911	0.000226089	0.546171	1	0.923135	1	1	1
AT2G15350	member of Glycosyltransferase Family- 37	cell wall	Symbols: FUT10, ATFUT10 | FUT10 (FUCOSYLTRANSFERASE 10); fucosyltransferase/ transferase, transferring glycosyl groups | chr2:6688140-6689462 REVERSE	cell wall.hemicellulose synthesis	10.3	1323	1.85256	2.17987	0.473172	1.3053	1.0572	1.07186	0.535214	0.433893	0.669464	0.830248	0.803474	0.657956	0.699707	0.540686	0.589958	1.50187	1.14479	0.54619	0.763893	0.610117	-0.81334	-1.5714	-0.936054	-1.55707	-0.753938	-0.11694	-0.739489	-0.636484	0.0144474	-0.622062	0.119808	0.0010757	0.055497	0.000963305	0.299374	1	0.296532	1	1	0.491226
AT2G15450	glycoside hydrolase family 28 protein / polygalacturonase (pectinase) family protein; FUNCTIONS IN: polygalacturonase activity; INVOLVED IN: carbohydrate metabolic process; LOCATED IN: endomembrane system; CONTAINS InterPro DOMAIN/s: Pectin lyase fold/virulence factor (InterPro:IPR011050), Pectin lyase fold (InterPro:IPR012334), Glycoside hydrolase, family 28 (InterPro:IPR000743), Parallel beta-h…	cell wall	glycoside hydrolase family 28 protein / polygalacturonase (pectinase) family protein | chr2:6747536-6749256 FORWARD	cell wall.degradation.pectate lyases and polygalacturonases	10.6.3	1215	0	0	0	0	0	0	0	0	0	0	0	0	0	0	0	0	0	0	0	0	0	0	0	0	0	0	0	0	0	0	1	1	1	1	1	1	1	1	1	1
AT2G15880	leucine-rich repeat family protein / extensin family protein; FUNCTIONS IN: structural constituent of cell wall, protein binding; LOCATED IN: endomembrane system; EXPRESSED IN: 15 plant structures; EXPRESSED DURING: 8 growth stages; CONTAINS InterPro DOMAIN/s: Pistil-specific extensin-like protein (InterPro:IPR003882), Leucine-rich repeat (InterPro:IPR001611); BEST Arabidopsis thaliana protein ma…	cell wall	leucine-rich repeat family protein / extensin family protein | chr2:6918039-6920319 REVERSE	cell wall.cell wall proteins.LRR	10.5.3	2184	1.16231	1.08041	0.66881	3.95355	4.56649	3.28068	10.7262	11.3021	4.25818	12.9821	12.6035	12.9402	4.58541	3.18598	4.45098	0.970508	3.93357	8.76213	12.8419	4.07412	1.54354	3.0306	3.71698	1.75465	1.48738	2.17386	0.211166	-0.686463	-1.27615	-1.96261	0.000123034	6.88842e-16	6.09774e-23	5.48817e-06	6.89842e-05	1.05238e-09	0.978808	0.674668	0.000785976	5.44107e-08
AT2G18660	Encodes PNP-A (Plant Natriuretic Peptide A). PNPs are a class of systemically mobile molecules distantly related to expansins; their biological role has remained elusive. PNP-A contains a signal peptide domain and is secreted into the extracellular space. Co-expression analyses using microarray data suggest that PNP-A may function as a component of plant defence response and SAR in particular, an…	cell wall	Symbols: EXLB3 | EXLB3 (EXPANSIN-LIKE B3 PRECURSOR) | chr2:8090658-8091656 REVERSE	cell wall.modification	10.7	779	0	0	0	0	0	0	0	0	0	0	0	0	0	0	0	0	0	0	0	0	0	0	0	0	0	0	0	0	0	0	1	1	1	1	1	1	1	1	1	1
AT2G18800	XYLOGLUCAN ENDOTRANSGLUCOSYLASE/HYDROLASE 21 (XTH21); FUNCTIONS IN: hydrolase activity, acting on glycosyl bonds, xyloglucan endotransglucosylase activity; INVOLVED IN: primary root development, cell wall modification; LOCATED IN: endomembrane system, apoplast, cell wall; EXPRESSED IN: stem, flower, root, leaf; CONTAINS InterPro DOMAIN/s: Xyloglucan endotransglucosylase/hydrolase (InterPro:IPR016…	cell wall	Symbols: ATXTH21, XTH21 | XTH21 (XYLOGLUCAN ENDOTRANSGLUCOSYLASE/HYDROLASE 21); hydrolase, acting on glycosyl bonds / xyloglucan endotransglucosylase | chr2:8144912-8146265 FORWARD	cell wall.modification	10.7	953	145.675	5.869	39.5223	96.699	150.148	167.675	221.541	173.959	148.887	90.3342	91.0535	73.1334	76.6497	55.9543	81.9752	63.6888	138.174	181.462	84.8404	71.5264	0.508971	1.22849	0.264014	-0.288437	0.719641	-0.244854	-0.797323	0.96449	-1.51695	-0.552463	0.69153	0.180901	1	1	0.741244	1	0.647538	1	0.148105	0.875447
AT2G19150	pectinesterase family protein; FUNCTIONS IN: pectinesterase activity; INVOLVED IN: cell wall modification; LOCATED IN: endomembrane system, cell wall, plant-type cell wall; EXPRESSED IN: 6 plant structures; EXPRESSED DURING: LP.04 four leaves visible; CONTAINS InterPro DOMAIN/s: Pectin lyase fold/virulence factor (InterPro:IPR011050), Pectinesterase, catalytic (InterPro:IPR000070), Pectin lyase f…	cell wall	pectinesterase family protein | chr2:8305100-8307444 FORWARD	cell wall.pectin*esterases.PME	10.8.1	1020	0	0	0	0	0	0	0	0	0	0	0	0	0	0	0	0	0	0	0	0	0	0	0	0	0	0	0	0	0	0	1	1	1	1	1	1	1	1	1	1
AT2G19780	leucine-rich repeat family protein / extensin family protein; FUNCTIONS IN: protein binding; INVOLVED IN: signal transduction; LOCATED IN: endomembrane system; EXPRESSED IN: 14 plant structures; EXPRESSED DURING: 7 growth stages; CONTAINS InterPro DOMAIN/s: Leucine-rich repeat, N-terminal (InterPro:IPR013210), Leucine-rich repeat (InterPro:IPR001611); BEST Arabidopsis thaliana protein match is: l…	cell wall	leucine-rich repeat family protein / extensin family protein | chr2:8522678-8525093 REVERSE	cell wall.cell wall proteins.LRR	10.5.3	1945	2.52025	2.56114	6.54437	2.05825	2.34495	2.34076	4.30799	4.78121	2.91439	4.83558	4.54481	4.71415	2.98547	2.20667	2.44424	3.87525	2.24798	4.0012	4.69818	2.54546	-1.41193	-0.25652	0.108942	-1.07993	1.15737	1.52292	0.333641	-0.365529	-0.823645	-1.18917	0.00345101	0.842112	1	0.0344582	0.053956	0.00481029	0.911331	1	0.212838	0.0361418
AT2G20370	Encodes a xyloglucan galactosyltransferase located in the membrane of Golgi stacks that is involved in the biosynthesis of fucose. It is also involved in endomembrane organization. It is suggested that it is a dual-function protein that is responsible for actin organization and the synthesis of cell wall materials.	cell wall	Symbols: KAM1, MUR3 | MUR3 (MURUS 3); catalytic/ transferase, transferring glycosyl groups | chr2:8791986-8794401 FORWARD	cell wall.hemicellulose synthesis	10.3.1.1	2416	142.822	206.437	175.589	25.6021	25.1203	21.0067	11.4547	15.1826	11.8045	14.2644	18.1087	17.4864	19.8198	15.2885	11.6595	174.949	23.9097	12.8139	16.6198	15.5893	-3.37464	-3.94508	-3.43478	-3.8316	-0.57062	-0.0602855	-0.457128	-0.510325	0.11349	-0.396835	2.57422e-28	3.07738e-48	1.50821e-38	7.24631e-46	0.0917592	1	0.212437	0.749256	1	0.308093
AT2G20520	fasciclin-like arabinogalactan-protein 6 (Fla6)	cell wall	Symbols: FLA6 | FLA6 (FASCICLIN-LIKE ARABINOGALACTAN 6) | chr2:8840663-8841461 FORWARD	cell wall.cell wall proteins.AGPs	10.5.1.1	799	0	0.109378	0.130581	1.3754	4.64274	0.934112	19.1275	16.3088	4.43405	20.8789	15.3347	16.4871	0.315979	0.488334	0.799252	0.0799864	2.31742	13.2901	17.5669	0.534522	4.28192	7.11821	7.65676	2.37699	2.86215	3.4019	-1.88792	-0.539753	-4.74782	-5.28743	1.49323e-05	1.61076e-13	1.82332e-15	0.108859	0.000107129	2.75004e-06	0.0369585	1	1.76749e-09	2.98585e-11
AT2G20750	member of BETA-EXPANSINS. Naming convention from the Expansin Working Group (Kende et al, 2004. Plant Mol Bio)	cell wall	Symbols: ATEXPB1, EXPB1, ATHEXP BETA 1.5 | ATEXPB1 (ARABIDOPSIS THALIANA EXPANSIN B1) | chr2:8941119-8942689 FORWARD	cell wall.modification	10.7	1141	0.537016	0.22978	0	5.50365	5.27644	3.99016	4.13724	5.73537	2.7945	6.55826	6.08015	4.374	0.958829	0.512943	1.05719	0.255599	4.92342	4.22237	5.6708	0.842986	3.72863	3.84031	4.39476	1.34254	0.116306	0.671205	-2.38483	-0.554839	-2.50024	-3.05502	4.56615e-12	1.77156e-14	6.20447e-19	0.0408655	1	0.174241	5.01219e-08	1	1.166e-08	1.2465e-12
AT2G21140	Proline-rich protein expressed in expanding leaves, stems, flowers, and siliques.	cell wall	Symbols: ATPRP2 | ATPRP2 (PROLINE-RICH PROTEIN 2) | chr2:9060625-9062091 REVERSE	cell wall.cell wall proteins.proline rich proteins	10.5.2	1265	0	0	0	0	0	0	0	0	0	0	0	0	0	0	0	0	0	0	0	0	0	0	0	0	0	0	0	0	0	0	1	1	1	1	1	1	1	1	1	1
AT2G21610	pectinesterase family protein; FUNCTIONS IN: pectinesterase activity; INVOLVED IN: N-terminal protein myristoylation, cell wall modification; LOCATED IN: cell wall, plant-type cell wall; EXPRESSED IN: flower; CONTAINS InterPro DOMAIN/s: Pectin lyase fold/virulence factor (InterPro:IPR011050), Pectinesterase, catalytic (InterPro:IPR000070), Pectin lyase fold (InterPro:IPR012334); BEST Arabidopsis …	cell wall	Symbols: PE11, ATPE11 | pectinesterase family protein | chr2:9245161-9247025 REVERSE	cell wall.pectin*esterases.PME	10.8.1	1059	0.330628	0	0	0.0741226	0.0574242	0.140955	0.390039	1.46356	0.669085	0.194479	0.369811	0.767181	0.158934	0	0	0.110209	0.0908339	0.840894	0.443824	0.0529781	-0.773401	2.63084	1.86698	-1.43245	3.43257	2.66606	-0.69042	0.765219	-4.10616	-3.33983	1	0.00743426	0.0994346	0.811158	0.00182601	0.0347922	1	1	0.00035491	0.00860663
AT2G21770	cellulose synthase, related to CESA6.	cell wall	Symbols: CESA9, CESA09 | CESA9 (CELLULOSE SYNTHASE A9); cellulose synthase/ transferase, transferring glycosyl groups | chr2:9284837-9289536 FORWARD	cell wall.cellulose synthesis.cellulose synthase	10.2.1	3308	111.904	93.7072	142.561	108.513	144.034	82.8031	109.613	103.893	75.4773	136.472	147.597	159.57	120.637	107.256	100.192	116.057	111.783	96.3278	147.88	109.361	-0.649872	-0.523417	0.228338	-0.505793	0.126446	0.878205	0.14407	-0.751758	0.0176241	-0.734134	0.0914327	0.186755	0.749005	0.21269	1	0.0318802	1	0.541218	1	0.0879933
AT2G22470	Encodes arabinogalactan-protein (AGP2).	cell wall	Symbols: AGP2, ATAGP2 | AGP2 (ARABINOGALACTAN PROTEIN 2) | chr2:9538197-9538879 REVERSE	cell wall.cell wall proteins.AGPs	10.5.1.1	683	0	0	0	0	0	0	0	0	0	0	0	0	0	0	0	0	0	0	0	0	0	0	0	0	0	0	0	0	0	0	1	1	1	1	1	1	1	1	1	1
AT2G22620	lyase; FUNCTIONS IN: lyase activity; INVOLVED IN: carbohydrate metabolic process; EXPRESSED IN: 9 plant structures; EXPRESSED DURING: 6 growth stages; CONTAINS InterPro DOMAIN/s: Glycoside hydrolase-type carbohydrate-binding (InterPro:IPR011013), Rhamnogalacturonate lyase (InterPro:IPR010325), Carbohydrate-binding-like fold (InterPro:IPR013784), Galactose-binding like (InterPro:IPR008979); BEST A…	cell wall	lyase | chr2:9604772-9610595 REVERSE	cell wall.degradation.pectate lyases and polygalacturonases	10.6.3	2444	1.1461	3.50431	1.66491	2.44095	3.03564	1.80176	2.9214	3.28828	3.87766	3.7921	4.00604	4.63019	1.58394	0.745022	1.80003	2.10511	2.42612	3.36245	4.14278	1.37633	-0.204625	0.598923	1.03469	-0.868414	0.804007	1.23989	-0.664041	-0.435854	-1.46785	-1.90369	0.900147	0.133768	0.00376959	0.0285674	0.0654274	0.00104785	0.192399	1	0.000145339	3.01149e-07
AT2G23130	AGP17 is a lysine-rich arabinogalactan-protein (AGP) and part of a multi-gene family of glycoproteins with approx. 50 members. It falls into one subclass with AGP18 and AGP19, other lysine-rich AGPs. 84% of its proline residues are hydroxylated to hydroproline and its heavy glycosylation accounts for appr. 69% of the molecular weight. The main glycosyl residues are arabinose (30.1%) and galactose…	cell wall	Symbols: AGP17, ATAGP17 | AGP17 (ARABINOGALACTAN PROTEIN 17) | chr2:9844350-9845385 FORWARD	cell wall.cell wall proteins.AGPs	10.5.1.1	818	0	0	0	0	0	0	0	0	0	0	0	0	0	0	0	0	0	0	0	0	0	0	0	0	0	0	0	0	0	0	1	1	1	1	1	1	1	1	1	1
AT2G23900	glycoside hydrolase family 28 protein / polygalacturonase (pectinase) family protein; FUNCTIONS IN: polygalacturonase activity; INVOLVED IN: carbohydrate metabolic process; LOCATED IN: endomembrane system; EXPRESSED IN: 9 plant structures; EXPRESSED DURING: L mature pollen stage, M germinated pollen stage, 4 anthesis, C globular stage, petal differentiation and expansion stage; CONTAINS InterPro …	cell wall	glycoside hydrolase family 28 protein / polygalacturonase (pectinase) family protein | chr2:10174515-10176626 FORWARD	cell wall.degradation.pectate lyases and polygalacturonases	10.6.3	1612	0.0543013	0.216856	0.776683	108.248	40.29	101.721	19.6203	19.9774	18.4063	13.7132	17.6657	17.3879	3.34117	1.77501	3.65343	0.34928	83.4198	19.3347	16.2556	2.9232	7.41616	5.57988	5.4607	2.67682	-1.79989	-1.91895	-4.70375	0.119052	-2.90366	-2.78459	3.84783e-34	9.06932e-17	3.03523e-16	0.000102524	0.00367306	0.00148076	1.76008e-14	1	1.2587e-06	3.51698e-06
AT2G24450	FASCICLIN-LIKE ARABINOGALACTAN PROTEIN 3 PRECURSOR (FLA3); FUNCTIONS IN: molecular_function unknown; INVOLVED IN: N-terminal protein myristoylation; LOCATED IN: anchored to membrane; EXPRESSED IN: 9 plant structures; EXPRESSED DURING: L mature pollen stage, M germinated pollen stage, 4 anthesis, C globular stage, petal differentiation and expansion stage; CONTAINS InterPro DOMAIN/s: FAS1 domain (…	cell wall	Symbols: FLA3 | FLA3 (FASCICLIN-LIKE ARABINOGALACTAN PROTEIN 3 PRECURSOR) | chr2:10392787-10393976 REVERSE	cell wall.cell wall proteins.AGPs	10.5.1.1	1190	0	0	0	0	0	0	0.049586	0	0	0	0.0470144	0	0	0	0	0	0	0.0165287	0.0156715	0	0	1.68476	1.68775	0	1.96103	1.96585	0	-0.00951476	-1.87667	-1.88097	1	1	1	1	1	1	1	1	1	1
AT2G24630	encodes a gene similar to cellulose synthase	cell wall	Symbols: ATCSLC08, CSLC08, ATCSLC8 | ATCSLC08; cellulose synthase/ transferase, transferring glycosyl groups | chr2:10471303-10474503 REVERSE	cell wall.cellulose synthesis	10.2	2714	31.7043	15.6174	13.7242	33.8105	41.4975	28.6827	22.8507	26.3542	19.9397	23.4486	27.3758	29.9353	12.4962	10.399	9.88257	20.3486	34.6636	23.0482	26.9199	10.9259	0.238959	-0.0149645	0.343226	-1.25791	-0.25394	0.104262	-1.49696	-0.358199	-1.243	-1.6012	0.744851	1	0.472335	0.000289456	0.878955	1	4.55116e-05	1	0.00106174	1.24533e-05
AT2G25540	cellulose synthase	cell wall	Symbols: CESA10 | CESA10 (CELLULOSE SYNTHASE 10); cellulose synthase/ transferase, transferring glycosyl groups | chr2:10866822-10872077 REVERSE	cell wall.cellulose synthesis.cellulose synthase	10.2.1	3446	124.544	94.7224	96.4321	177.47	209.984	151.35	119.299	118.156	92.8881	154.634	173.508	185.041	131.899	117.171	91.1348	105.233	179.601	110.114	171.061	113.402	0.232299	-0.137887	0.630524	-0.261485	-0.370292	0.398123	-0.49389	-0.768414	-0.123598	-0.892011	0.681743	0.894933	0.0285639	0.515755	0.4304	0.343683	0.191297	0.161998	1	0.00360822
AT2G26440	pectinesterase family protein; FUNCTIONS IN: enzyme inhibitor activity, pectinesterase activity; INVOLVED IN: cell wall modification; LOCATED IN: endomembrane system, cell wall, plant-type cell wall; EXPRESSED IN: 20 plant structures; EXPRESSED DURING: 13 growth stages; CONTAINS InterPro DOMAIN/s: Pectinesterase, active site (InterPro:IPR018040), Pectin lyase fold/virulence factor (InterPro:IPR01…	cell wall	pectinesterase family protein | chr2:11247383-11249493 FORWARD	cell wall.pectin*esterases.PME	10.8.1	1754	12.1769	0.747376	2.08193	17.3192	14.5963	19.2759	0.84104	0.785459	0.959425	0.743655	1.30777	0.959476	0.479793	0.185376	0.404537	5.00205	17.0638	0.861975	1.00363	0.356569	1.19721	-2.78051	-2.43023	-4.23164	-3.97959	-3.62884	-5.43448	-0.350581	-1.4538	-1.80432	0.126865	0.00093569	0.00359329	2.48451e-06	1.70227e-05	6.88054e-05	1.35925e-08	1	0.233973	0.101351
AT2G26620	glycoside hydrolase family 28 protein / polygalacturonase (pectinase) family protein; FUNCTIONS IN: polygalacturonase activity; INVOLVED IN: carbohydrate metabolic process; LOCATED IN: endomembrane system; CONTAINS InterPro DOMAIN/s: Pectin lyase fold/virulence factor (InterPro:IPR011050), Pectin lyase fold (InterPro:IPR012334), Glycoside hydrolase, family 28 (InterPro:IPR000743), Parallel beta-h…	cell wall	glycoside hydrolase family 28 protein / polygalacturonase (pectinase) family protein | chr2:11325163-11326835 REVERSE	cell wall.degradation.pectate lyases and polygalacturonases	10.6.3	1209	0	0	0	0	0	0	0	0	0	0	0	0	0	0	0	0	0	0	0	0	0	0	0	0	0	0	0	0	0	0	1	1	1	1	1	1	1	1	1	1
AT2G28110	Homolog to AT5G22940, a member of glycosyltransferase family 47 that is involved in secondary cell wall biosynthesis. It exhibits high sequence similarity to tobacco (Nicotiana plumbaginifolia) pectin glucuronyltransferase. Protein has a domain that shares significant similarity with the pfam03016 domain. It is expressed specifically in developing vessels and fiber cells, and FRA8 is targeted to …	cell wall	Symbols: FRA8, IRX7 | FRA8 (FRAGILE FIBER 8); glucuronosyltransferase/ transferase | chr2:11977944-11979837 REVERSE	misc.UDP glucosyl and glucoronyl transferases	10.3.2	1623	8.73718	14.2155	0.707134	7.06124	12.6271	8.36948	1.49064	2.58194	1.20058	1.43816	1.24097	1.50175	0.362963	0.0801353	0.437189	7.88661	9.3526	1.75772	1.39363	0.293429	-0.0490466	-2.12203	-2.31728	-4.86962	-2.07563	-2.27107	-4.82988	0.195401	-2.75234	-2.55682	1	0.00258929	0.00102838	1.02041e-09	0.00973208	0.00384171	3.90891e-09	1	0.00136098	0.00328395
AT2G28950	Encodes an expansin. Naming convention from the Expansin Working Group (Kende et al, 2004. Plant Mol Bio). Involved in the formation of nematode-induced syncytia in roots of Arabidopsis thaliana.	cell wall	Symbols: ATEXPA6, ATEXP6, ATHEXP ALPHA 1.8 | ATEXPA6 (ARABIDOPSIS THALIANA EXPANSIN A6) | chr2:12431341-12433595 REVERSE	cell wall.modification	10.7	1386	21.4097	6.24237	15.5071	370.845	138.078	438.39	63.0519	62.7882	54.254	65.1839	51.9913	49.2809	37.7668	29.6528	41.4677	14.3864	315.771	60.0314	55.4854	36.2958	3.86827	1.7751	1.7973	0.879816	-2.09218	-2.06997	-2.9875	-0.0222067	-0.89531	-0.917516	1.44647e-13	0.00169413	0.00145389	0.168597	0.000738101	0.000735134	5.86478e-07	1	0.247317	0.231563
AT2G32530	encodes a gene similar to cellulose synthase	cell wall	Symbols: ATCSLB03, CSLB03, ATCSLB3 | ATCSLB03; cellulose synthase/ transferase/ transferase, transferring glycosyl groups | chr2:13809216-13813570 FORWARD	cell wall.cellulose synthesis.cellulose synthase	10.2.1	2418	0.0724017	0	0	0.389558	0.502996	0.524733	1.73264	1.63808	1.06225	0.965318	0.902373	1.12799	0.626469	0.457199	1.20314	0.0241339	0.472429	1.47766	0.998562	0.762269	3.61449	5.56995	5.12717	4.44361	1.97286	1.5308	0.844596	0.441921	-1.12799	-0.686043	5.3209e-05	1.38342e-16	3.04384e-13	7.25351e-09	9.07462e-06	0.00103513	0.167544	1	0.0140026	0.232325
AT2G32610	encodes a gene similar to cellulose synthase	cell wall	Symbols: ATCSLB01, CSLB01, ATCSLB1 | ATCSLB01; cellulose synthase/ transferase/ transferase, transferring glycosyl groups | chr2:13836234-13839513 FORWARD	cell wall.cellulose synthesis.cellulose synthase	10.2.1	2274	0	0	0	0	0	0	0	0	0	0	0	0	0	0	0	0	0	0	0	0	0	0	0	0	0	0	0	0	0	0	1	1	1	1	1	1	1	1	1	1
AT2G33100	encodes a gene similar to cellulose synthase	cell wall	Symbols: ATCSLD1, CSLD1 | ATCSLD1; cellulose synthase/ transferase, transferring glycosyl groups | chr2:14036319-14040044 REVERSE	cell wall.cellulose synthesis.cellulose synthase	10.2.1	3286	1.70485	1.54254	2.95286	5.47034	4.55259	5.26946	3.93263	4.15768	3.88134	3.07112	3.71165	3.37312	8.55386	6.25363	8.91806	2.06675	5.09747	3.99055	3.3853	7.90852	0.724328	0.696736	0.592245	1.51111	-0.0277873	-0.132293	0.786691	0.104501	0.814447	0.918946	0.0962306	0.106869	0.19227	7.34212e-05	1	1	0.0905398	1	0.0707014	0.034559
AT2G33160	glycoside hydrolase family 28 protein / polygalacturonase (pectinase) family protein; FUNCTIONS IN: polygalacturonase activity, nucleic acid binding; INVOLVED IN: carbohydrate metabolic process; LOCATED IN: endomembrane system; CONTAINS InterPro DOMAIN/s: Pectin lyase fold/virulence factor (InterPro:IPR011050), Polynucleotidyl transferase, Ribonuclease H fold (InterPro:IPR012337), Pectin lyase fo…	cell wall	glycoside hydrolase family 28 protein / polygalacturonase (pectinase) family protein | chr2:14053404-14056246 FORWARD	cell wall.degradation.pectate lyases and polygalacturonases	10.6.3	1995	0	0	0	0	0	0	0	0	0	0	0	0	0	0	0	0	0	0	0	0	0	0	0	0	0	0	0	0	0	0	1	1	1	1	1	1	1	1	1	1
AT2G35650	a member of Glycosyltransferase- Family 2 and encodes a beta-mannan synthase based on in vitro enzyme assays from heterologously expressed protein. Mutants exhibit defects in pollen tube growth and embryo development. The defective embryonic development was associated with reduced proliferation and failed cellularization of the endosperm.	cell wall	Symbols: ATCSLA07, CSLA07, ATCSLA7, CSLA7 | ATCSLA07 (CELLULOSE SYNTHASE LIKE); mannan synthase/ transferase, transferring glycosyl groups | chr2:14985488-14988357 FORWARD	cell wall.cellulose synthesis.cellulose synthase	10.2.1	1978	0.398282	0.0883651	0.158242	1.58738	1.69094	1.24518	2.20756	2.52485	1.7911	3.71368	3.5073	3.93137	1.40401	0.526025	0.394598	0.214963	1.50783	2.1745	3.71745	0.774878	2.28845	3.15542	4.05715	1.45558	0.862446	1.76469	-0.839254	-0.902148	-1.70121	-2.60334	6.06581e-05	3.97552e-10	1.95178e-17	0.0186052	0.0845542	1.05137e-05	0.146699	0.348254	0.000126223	4.72363e-10
AT2G36700	pectinesterase family protein; FUNCTIONS IN: pectinesterase activity; INVOLVED IN: cell wall modification; LOCATED IN: cell wall, plant-type cell wall; EXPRESSED IN: flower; CONTAINS InterPro DOMAIN/s: Pectinesterase, active site (InterPro:IPR018040), Pectin lyase fold/virulence factor (InterPro:IPR011050), Pectinesterase, catalytic (InterPro:IPR000070), Pectin lyase fold (InterPro:IPR012334); BE…	cell wall	pectinesterase family protein | chr2:15384706-15386421 REVERSE	cell wall.pectin*esterases.PME	10.8.1	1002	0	0.261656	0	1.41011	0.910363	0.670379	1.17779	3.89568	2.91698	1.23325	2.17758	1.73748	0.587914	0.5192	0.84977	0.0872187	0.996949	2.66348	1.7161	0.652295	2.93542	4.65309	4.17146	2.4938	1.7361	1.25468	-0.428074	0.481227	-2.16297	-1.68166	0.00068761	1.22911e-10	2.54088e-08	0.00406361	0.00275476	0.0471491	0.921947	1	0.000152785	0.00774911
AT2G36870	xyloglucan:xyloglucosyl transferase, putative / xyloglucan endotransglycosylase, putative / endo-xyloglucan transferase, putative; FUNCTIONS IN: hydrolase activity, acting on glycosyl bonds, hydrolase activity, hydrolyzing O-glycosyl compounds, xyloglucan:xyloglucosyl transferase activity; INVOLVED IN: carbohydrate metabolic process, cellular glucan metabolic process; LOCATED IN: endomembrane sys…	cell wall	xyloglucan:xyloglucosyl transferase, putative / xyloglucan endotransglycosylase, putative / endo-xyloglucan transferase, putative | chr2:15472645-15474681 REVERSE	cell wall.modification	10.7	1175	0.148993	0.148754	0.17759	142.829	71.6808	122.783	14.3124	15.7311	11.9852	43.1772	47.567	48.6973	60.0191	97.0742	50.0012	0.158446	112.431	14.0096	46.4805	69.0315	8.99032	6.29473	8.15735	8.45051	-2.68871	-0.825538	-0.533099	-1.86313	2.15557	0.292437	1.71932e-59	9.62568e-30	3.54831e-49	2.76269e-52	4.56827e-12	0.0683818	0.348253	7.39665e-05	3.3004e-08	0.794697
AT2G37640	member of Alpha-Expansin Gene Family. Naming convention from the Expansin Working Group (Kende et al, 2004. Plant Mol Bio). Involved in the formation of nematode-induced syncytia in roots of Arabidopsis thaliana.	cell wall	Symbols: ATEXPA3, ATEXP3, ATHEXP ALPHA 1.9, EXP3 | EXP3 | chr2:15787705-15789853 REVERSE	cell wall.modification	10.7	1202	19.1525	3.99885	14.7561	76.0143	52.8692	102.888	46.931	54.6341	43.3271	39.4087	30.2543	32.3954	13.9326	12.6056	17.3553	12.6358	77.2571	48.2974	34.0195	14.6312	1.99231	1.62151	1.25375	-0.263475	-0.369255	-0.737025	-2.2544	0.367766	-1.8851	-1.51733	7.70557e-05	0.00456724	0.0330225	0.930658	0.930991	0.4053	0.000219344	1	0.00259764	0.0192988
AT2G39700	putative expansin. Naming convention from the Expansin Working Group (Kende et al, 2004. Plant Mol Bio). Involved in the formation of nematode-induced syncytia in roots of Arabidopsis thaliana.	cell wall	Symbols: ATEXPA4, ATEXP4, ATHEXP ALPHA 1.6 | ATEXPA4 (ARABIDOPSIS THALIANA EXPANSIN A4) | chr2:16543832-16545584 REVERSE	cell wall.modification	10.7	1338	23.1591	9.53617	20.8981	517.028	192.299	661.4	103.417	109.617	93.27	98.6154	78.7776	79.5009	60.6952	50.7893	69.524	17.8645	456.909	102.101	85.6313	60.3362	4.09438	2.2316	2.11408	1.306	-1.86185	-1.97937	-2.78748	0.11752	-0.925621	-0.808101	5.2383e-16	2.63159e-05	6.70229e-05	0.01805	0.00166186	0.000634667	7.62807e-07	1	0.187381	0.286652
AT2G39770	Encodes a GDP-mannose pyrophosphorylase/ mannose-1-pyrophosphatase. This enzyme provides GDP-mannose, which is used for cell wall carbohydrate biosynthesis and protein glycosylation as well as for ascorbate (vitamin C) biosynthesis. Mutations in this gene confer hypersensitivity to NH4+.	cell wall	Symbols: CYT1, VTC1, SOZ1, EMB101, GMP1 | CYT1 (CYTOKINESIS DEFECTIVE 1); mannose-1-phosphate guanylyltransferase/ nucleotidyltransferase | chr2:16588702-16590985 FORWARD	cell wall.precursor synthesis.NDP sugar pyrophosphorylase.GDP mannose	10.1.1.1	1491	86.0659	83.5246	284.523	78.022	96.9896	75.2362	59.4031	67.5296	59.5813	76.7088	86.1909	82.5522	43.2913	41.2597	39.8323	151.371	83.416	62.1713	81.8173	41.4611	-1.55691	-1.64776	-1.11781	-2.39512	-0.0906722	0.439284	-0.838052	-0.529953	-0.747373	-1.27732	0.00149891	0.00233019	0.04755	9.32982e-06	1	0.775808	0.28342	1	0.356093	0.0460002
AT2G40310	glycoside hydrolase family 28 protein / polygalacturonase (pectinase) family protein; FUNCTIONS IN: polygalacturonase activity; INVOLVED IN: carbohydrate metabolic process; LOCATED IN: endomembrane system; CONTAINS InterPro DOMAIN/s: Pectin lyase fold/virulence factor (InterPro:IPR011050), Pectin lyase fold (InterPro:IPR012334), Glycoside hydrolase, family 28 (InterPro:IPR000743), Parallel beta-h…	cell wall	glycoside hydrolase family 28 protein / polygalacturonase (pectinase) family protein | chr2:16834065-16835711 FORWARD	cell wall.degradation.pectate lyases and polygalacturonases	10.6.3	1215	0	0	0	0	0	0	0	0	0	0	0	0	0	0	0	0	0	0	0	0	0	0	0	0	0	0	0	0	0	0	1	1	1	1	1	1	1	1	1	1
AT2G40610	member of Alpha-Expansin Gene Family. Naming convention from the Expansin Working Group (Kende et al, 2004. Plant Mol Bio). Involved in the formation of nematode-induced syncytia in roots of Arabidopsis thaliana.	cell wall	Symbols: ATEXPA8, EXP8, ATEXP8, ATHEXP ALPHA 1.11 | ATEXPA8 (ARABIDOPSIS THALIANA EXPANSIN A8) | chr2:16948863-16950557 REVERSE	cell wall.modification	10.7	1105	45.3115	14.1569	49.5706	328.333	176.768	445.72	208.849	204.057	209.683	155.444	110.73	110.917	119.341	154.071	165.799	36.3464	316.94	207.529	125.697	146.404	2.49382	2.1895	1.60093	1.52951	-0.303626	-0.892199	-0.963624	0.588571	-0.659995	-0.0714239	1.08366e-06	0.000127201	0.0056261	0.00896973	1	0.269521	0.220933	1	0.495055	1
AT2G41850	ADPG2.	cell wall	Symbols: PGAZAT, ADPG2 | PGAZAT (POLYGALACTURONASE ABSCISSION ZONE A. THALIANA); polygalacturonase | chr2:17461655-17464161 REVERSE	cell wall.degradation.pectate lyases and polygalacturonases	10.6.3	1667	0	0.0524254	0.0625881	0.376705	0.0364801	0.0895448	0.0707947	0	0.106263	0.16473	0.201369	0.104436	0.0504833	0.0390101	0.042565	0.0383378	0.167577	0.0590192	0.156845	0.0440195	1.55794	0.379165	1.96465	-0.0210523	-1.17663	0.432953	-1.58778	-1.60253	-0.407873	-2.01055	0.386193	1	0.170673	1	0.659458	1	0.292541	1	1	0.155143
AT2G43050	ATPMEPCRD; FUNCTIONS IN: enzyme inhibitor activity, pectinesterase activity; INVOLVED IN: cell wall modification; LOCATED IN: cell wall, plant-type cell wall; EXPRESSED IN: 9 plant structures; EXPRESSED DURING: 4 anthesis, petal differentiation and expansion stage; CONTAINS InterPro DOMAIN/s: Pectinesterase, active site (InterPro:IPR018040), Pectin lyase fold/virulence factor (InterPro:IPR011050)…	cell wall	Symbols: ATPMEPCRD | ATPMEPCRD; enzyme inhibitor/ pectinesterase | chr2:17902484-17904443 FORWARD	cell wall.pectin*esterases.PME	10.8.1	1850	8.46947	0.755832	0.789558	18.1177	14.3977	20.4542	0.988772	0.651613	0.718136	0.519522	0.332659	0.376422	0.363916	0.456966	0.383545	3.33829	17.6565	0.786174	0.409534	0.401476	1.86126	-2.29277	-3.10217	-3.41087	-4.15643	-4.96758	-5.27714	0.810691	-1.11994	-0.309181	0.0101618	0.00616285	0.000283128	7.95528e-05	5.67407e-06	9.33919e-08	1.67971e-08	1	0.411029	1
AT2G43150	proline-rich extensin-like family protein; FUNCTIONS IN: structural constituent of cell wall; INVOLVED IN: plant-type cell wall organization; LOCATED IN: endomembrane system; EXPRESSED IN: 16 plant structures; EXPRESSED DURING: 12 growth stages; CONTAINS InterPro DOMAIN/s: Extensin-like region (InterPro:IPR006706); Has 117548 Blast hits to 32359 proteins in 1305 species: Archae - 300; Bacteria - …	cell wall	proline-rich extensin-like family protein | chr2:17945893-17947022 FORWARD	cell wall.cell wall proteins.HRGP	10.5.4	1047	0	0	0.0996508	0.224916	0.0580824	0.498996	1.69076	4.27651	1.94567	3.27847	3.04583	2.66048	0.321512	0.434774	0.609935	0.0332169	0.260665	2.63765	2.99493	0.455407	2.3726	5.99748	6.31334	3.35052	3.66582	3.98366	1.01118	-0.317993	-2.65301	-2.97089	0.191266	2.93978e-12	1.79991e-13	0.0112564	1.05858e-09	2.32927e-11	0.517307	1	1.69497e-06	4.109e-08
AT2G43860	polygalacturonase, putative / pectinase, putative; FUNCTIONS IN: polygalacturonase activity; INVOLVED IN: carbohydrate metabolic process; LOCATED IN: endomembrane system; CONTAINS InterPro DOMAIN/s: Pectin lyase fold/virulence factor (InterPro:IPR011050), Glycoside hydrolase, family 28 (InterPro:IPR000743), Pectin lyase fold (InterPro:IPR012334), Parallel beta-helix repeat (InterPro:IPR006626); B…	cell wall	polygalacturonase, putative / pectinase, putative | chr2:18162945-18164428 REVERSE	cell wall.degradation.pectate lyases and polygalacturonases	10.6.3	1218	0	0	0	0.0644465	0	0	0	0	0	0	0	0	0	0	0	0	0.0214822	0	0	0	1.63599	0	0	0	-1.79965	-1.79493	-1.80337	0	0	0	1	1	1	1	1	1	1	1	1	1
AT2G45220	pectinesterase family protein; FUNCTIONS IN: enzyme inhibitor activity, pectinesterase activity; INVOLVED IN: cell wall modification; LOCATED IN: membrane, plant-type cell wall; EXPRESSED IN: 9 plant structures; EXPRESSED DURING: 4 anthesis, C globular stage, petal differentiation and expansion stage; CONTAINS InterPro DOMAIN/s: Carbohydrate-binding and sugar hydrolysis (InterPro:IPR006633), Pect…	cell wall	pectinesterase family protein | chr2:18644084-18646447 REVERSE	cell wall.pectin*esterases.misc	10.8.99	1786	6.71451	0.391459	0.817851	13.8884	13.109	21.2289	2.61007	3.47124	1.88447	3.57478	3.50844	3.83412	1.41359	1.52926	0.953494	2.64127	16.0755	2.65526	3.63911	1.29878	2.04883	-0.237397	0.354528	-1.41992	-2.28669	-1.69452	-3.47011	-0.592092	-1.18316	-1.77524	0.00450051	1	0.954878	0.119139	0.0151723	0.0862903	0.000113614	1	0.31618	0.0752344
AT2G45310	UDP-D-glucuronate 4-epimerase	cell wall	Symbols: GAE4 | GAE4 (UDP-D-GLUCURONATE 4-EPIMERASE 4); binding / catalytic/ coenzyme binding / racemase and epimerase, acting on carbohydrates and derivatives | chr2:18682081-18684042 FORWARD	cell wall.precursor synthesis.GAE	10.1.6	1962	9.81519	12.5611	19.1439	26.1653	30.7161	26.3621	20.7218	22.7334	18.1474	21.834	22.6412	21.651	17.9721	16.3072	16.4189	13.8401	27.7478	20.5342	22.0421	16.8994	0.423414	0.319457	0.556332	-0.125832	-0.103949	0.132939	-0.549268	-0.236885	-0.445311	-0.682195	0.345078	0.537189	0.156115	1	1	1	0.271586	1	0.41841	0.119856
AT2G45470	FASCICLIN-LIKE ARABINOGALACTAN PROTEIN 8 (FLA8); LOCATED IN: anchored to plasma membrane, apoplast, plasma membrane, anchored to membrane, plant-type cell wall; EXPRESSED IN: 24 plant structures; EXPRESSED DURING: 14 growth stages; CONTAINS InterPro DOMAIN/s: FAS1 domain (InterPro:IPR000782); BEST Arabidopsis thaliana protein match is: FLA10 (TAIR:AT3G60900.1); Has 13304 Blast hits to 6149 protei…	cell wall	Symbols: FLA8, AGP8 | FLA8 (FASCICLIN-LIKE ARABINOGALACTAN PROTEIN 8) | chr2:18742540-18744111 REVERSE	cell wall.cell wall proteins.AGPs	10.5.1.1	1572	7.62857	5.67055	2.85393	24.2179	53.0753	17.8518	98.6084	116.269	49.2995	120.969	150.118	139.505	17.1309	16.547	12.5933	5.38435	31.715	88.0588	136.864	15.4238	2.0669	3.88828	4.66443	1.2196	1.82137	2.59754	-0.84745	-0.776169	-2.66878	-3.44495	1.20565e-06	1.86247e-16	9.68797e-22	0.00991667	0.000194299	3.88889e-08	0.156906	0.94173	2.25639e-08	9.66483e-13
AT2G45790	encodes a phosphomannomutase, involved in ascorbate biosynthesis	cell wall	Symbols: ATPMM, PMM | PMM (PHOSPHOMANNOMUTASE); phosphomannomutase | chr2:18855775-18858018 FORWARD	cell wall.precursor synthesis.phosphomannomutase	10.1.21	1107	37.6387	54.3937	12.1582	92.323	117.175	107.133	81.928	82.7095	83.5295	79.6278	77.4769	83.247	81.3429	76.1912	83.0061	34.7302	105.544	82.7223	80.1172	80.1801	1.24337	1.22255	1.30838	1.01178	-0.0201577	0.0656797	-0.230928	-0.0858369	-0.210769	-0.296606	0.000125766	5.61446e-05	1.48684e-05	0.00106932	1	1	0.845962	1	0.868645	0.6537
AT2G46330	Encodes arabinogalactan protein (AGP16).	cell wall	Symbols: AGP16, ATAGP16 | AGP16 (ARABINOGALACTAN PROTEIN 16) | chr2:19018509-19019255 REVERSE	cell wall.cell wall proteins.AGPs	10.5.1.1	590	0.593448	0.592496	2.47573	1.19739	1.64915	0.759006	7.40093	5.6431	3.60285	4.18888	3.6982	3.04913	0.285273	0	0.360792	1.22056	1.20185	5.54896	3.6454	0.215355	-0.564013	1.96504	1.48496	-2.83548	2.52882	2.04834	-2.29891	0.480288	-4.81999	-4.33921	0.60072	0.00293848	0.0380484	0.00192179	9.11994e-05	0.00214077	0.0326448	1	4.64619e-10	3.9011e-08
AT2G46630	unknown protein; LOCATED IN: chloroplast; EXPRESSED IN: 22 plant structures; EXPRESSED DURING: 13 growth stages.	cell wall	unknown protein | chr2:19145529-19146713 FORWARD	cell wall.cell wall proteins.LRR	10.5.3	1185	0.36934	0.147499	0.264138	0.397447	0.0513184	0.314918	0.298772	0.242211	0.0747427	0.231734	0.236064	0.0489719	0	0.109755	0.119757	0.260326	0.254561	0.205242	0.172257	0.0765039	-0.549709	-0.38983	-0.596846	-1.86479	0.157045	-0.0522452	-1.34024	0.208639	-1.49086	-1.28179	0.821943	0.899378	0.729048	0.123832	1	1	0.357571	1	0.432684	0.556322
AT2G46930	pectinacetylesterase, putative; FUNCTIONS IN: carboxylesterase activity; LOCATED IN: endomembrane system; EXPRESSED IN: 22 plant structures; EXPRESSED DURING: 13 growth stages; CONTAINS InterPro DOMAIN/s: Pectinacetylesterase (InterPro:IPR004963); BEST Arabidopsis thaliana protein match is: pectinacetylesterase family protein (TAIR:AT3G62060.1); Has 401 Blast hits to 395 proteins in 78 species: A…	cell wall	pectinacetylesterase, putative | chr2:19283519-19286347 FORWARD	cell wall.pectin*esterases.acetyl esterase	10.8.2	1614	14.4262	3.79028	3.55538	117.89	168.232	128.369	75.1668	98.0563	84.8934	74.1806	93.2106	91.578	45.102	33.4819	35.8736	7.2573	138.164	86.0388	86.3231	38.1525	3.70832	3.35739	3.49642	2.01463	-0.350718	-0.211685	-1.69352	-0.139032	-1.3428	-1.48183	1.61731e-15	1.92042e-11	3.37391e-12	4.10869e-05	0.882336	1	0.00152407	1	0.0161595	0.0067202
AT2G47030	VGDH1; FUNCTIONS IN: enzyme inhibitor activity, pectinesterase activity; INVOLVED IN: cell wall modification; LOCATED IN: endomembrane system, cell wall, plant-type cell wall; EXPRESSED IN: male gametophyte, flower, pollen tube; CONTAINS InterPro DOMAIN/s: Pectinesterase, active site (InterPro:IPR018040), Pectin lyase fold/virulence factor (InterPro:IPR011050), Pectinesterase, catalytic (InterPro…	cell wall	Symbols: VGDH1 | VGDH1; enzyme inhibitor/ pectinesterase | chr2:19324233-19326397 REVERSE	cell wall.pectin*esterases.PME	10.8.1	2078	0.042124	0	0.050209	0	0	0	0	0	0	0	0	0	0	0	0	0.0307777	0	0	0	0	-3.10347	-2.96297	-2.95542	-2.9689	0	0	0	0	0	0	0.478338	0.452521	0.450248	0.461423	1	1	1	1	1	1
AT2G47280	pectinesterase; FUNCTIONS IN: pectinesterase activity; INVOLVED IN: cell wall modification; LOCATED IN: endomembrane system, cell wall, plant-type cell wall; EXPRESSED IN: flower; CONTAINS InterPro DOMAIN/s: Pectin lyase fold/virulence factor (InterPro:IPR011050), Pectinesterase, catalytic (InterPro:IPR000070), Pectin lyase fold (InterPro:IPR012334); BEST Arabidopsis thaliana protein match is: pe…	cell wall	pectinesterase | chr2:19416775-19418383 FORWARD	cell wall.pectin*esterases.PME	10.8.1	1167	0	0	0	0	0	0	0	0	0	0	0	0	0	0	0	0	0	0	0	0	0	0	0	0	0	0	0	0	0	0	1	1	1	1	1	1	1	1	1	1
AT2G47550	pectinesterase family protein; FUNCTIONS IN: enzyme inhibitor activity, pectinesterase activity; INVOLVED IN: cell wall modification; LOCATED IN: endomembrane system, cell wall, plant-type cell wall; EXPRESSED IN: 20 plant structures; EXPRESSED DURING: 9 growth stages; CONTAINS InterPro DOMAIN/s: Pectinesterase, active site (InterPro:IPR018040), Pectin lyase fold/virulence factor (InterPro:IPR011…	cell wall	pectinesterase family protein | chr2:19508980-19511792 FORWARD	cell wall.pectin*esterases.PME	10.8.1	1915	8.54767	1.1409	0.926206	14.7154	15.6873	17.6943	2.86563	3.02757	2.22003	3.08303	3.30132	3.15159	0.834965	0.71312	0.778106	3.53826	16.0323	2.70441	3.17865	0.775397	1.6434	-0.597811	-0.231657	-2.55935	-2.242	-1.8757	-4.20538	-0.366251	-1.96285	-2.32907	0.00895289	0.560213	1	0.000405443	0.00407841	0.0174398	4.57802e-08	1	0.0168908	0.0032839
AT2G47650	encodes a protein similar to UDP-glucuronic acid decarboxylase. UDP-glucuronic acid decarboxylase produces UDP-xylose, which is a substrate for many cell wall carbohydrates including hemicellulose and pectin. UDP-xylose is also known to feedback regulate several cell wall biosynthetic enzymes.	cell wall	Symbols: UXS4 | UXS4 (UDP-XYLOSE SYNTHASE 4); UDP-glucuronate decarboxylase/ catalytic | chr2:19538610-19541457 REVERSE	cell wall.precursor synthesis.UXS	10.1.5	1566	62.2685	60.7176	43.3061	46.1151	105.548	32.1705	22.3444	49.3762	22.1708	48.2224	66.0576	77.0792	49.3864	22.4656	25.2831	55.4307	61.2778	31.2972	63.7864	32.3784	-0.370596	-0.995624	0.176257	-1.12155	-0.624906	0.547014	-0.750835	-1.17191	-0.125927	-1.29784	0.596677	0.0476787	1	0.0244172	0.443595	0.521214	0.279194	0.3219	1	0.018131
AT2G47930	ARABINOGALACTAN PROTEIN 26 (AGP26); FUNCTIONS IN: molecular_function unknown; INVOLVED IN: biological_process unknown; LOCATED IN: anchored to membrane; EXPRESSED IN: 22 plant structures; EXPRESSED DURING: 13 growth stages; Has 1560 Blast hits to 376 proteins in 91 species: Archae - 2; Bacteria - 52; Metazoa - 102; Fungi - 48; Plants - 148; Viruses - 60; Other Eukaryotes - 1148 (source: NCBI BLin…	cell wall	Symbols: AGP26, ATAGP26 | AGP26 (ARABINOGALACTAN PROTEIN 26) | chr2:19616975-19617681 REVERSE	cell wall.cell wall proteins.AGPs	10.5.1.1	707	0	0	0	0	0	0	0	0	0	0	0	0	0	0	0	0	0	0	0	0	0	0	0	0	0	0	0	0	0	0	1	1	1	1	1	1	1	1	1	1
AT3G01010	UDP-glucose/GDP-mannose dehydrogenase family protein; FUNCTIONS IN: NAD or NADH binding, oxidoreductase activity, acting on the CH-OH group of donors, NAD or NADP as acceptor; INVOLVED IN: biological_process unknown; LOCATED IN: endomembrane system; EXPRESSED IN: cultured cell; CONTAINS InterPro DOMAIN/s: UDP-glucose/GDP-mannose dehydrogenase, dimerisation and substrate-binding (InterPro:IPR01402…	cell wall	UDP-glucose/GDP-mannose dehydrogenase family protein | chr3:4342-4818 FORWARD	cell wall.precursor synthesis.UGD	10.1.4	477	15.2312	8.24463	7.2181	14.1523	29.8324	10.1705	21.7721	31.2894	24.1386	27.6332	37.0635	35.2813	12.3499	11.5881	11.4541	10.2313	18.0517	25.7334	33.326	11.7974	0.285958	1.14174	1.65038	-0.142092	0.856264	1.36499	-0.42796	-0.508707	-1.28412	-1.79282	0.781777	0.00811437	6.69453e-05	1	0.105573	0.00242313	0.642296	1	0.00582709	4.63707e-05
AT3G01270	pectate lyase family protein; FUNCTIONS IN: lyase activity, pectate lyase activity; INVOLVED IN: biological_process unknown; LOCATED IN: endomembrane system; EXPRESSED IN: 20 plant structures; EXPRESSED DURING: 14 growth stages; CONTAINS InterPro DOMAIN/s: Pectin lyase fold/virulence factor (InterPro:IPR011050), Pectate lyase, N-terminal (InterPro:IPR007524), AmbAllergen (InterPro:IPR018082), Pec…	cell wall	pectate lyase family protein | chr3:82685-84897 REVERSE	cell wall.degradation.pectate lyases and polygalacturonases	10.6.3	1812	0.0483077	0	0	1.12632	0.939704	1.48283	0.976943	1.29888	1.07535	0.795625	1.0189	1.44119	0.232218	0.179442	0.313271	0.0161026	1.18295	1.11706	1.08524	0.241643	5.35662	5.5701	5.66433	3.22462	0.246205	0.342496	-2.10747	-0.0962651	-2.35178	-2.44793	2.4582e-10	3.72114e-12	7.37728e-13	0.0115399	0.995716	0.759734	2.93298e-05	1	2.39277e-06	7.07705e-07
AT3G01700	Encodes an arabinogalactan protein that is expressed in pollen, pollen sac and pollen tube. Loss of AGP11 function results in decreased fertility due to defects in pollen tube growth.	cell wall	Symbols: AGP11, ATAGP11 | AGP11 | chr3:258879-259631 FORWARD	cell wall.cell wall proteins.AGPs	10.5.1.1	753	0	0	0	0	0	0	0	0	0	0	0	0	0	0	0	0	0	0	0	0	0	0	0	0	0	0	0	0	0	0	1	1	1	1	1	1	1	1	1	1
AT3G02210	COBRA-LIKE PROTEIN 1 PRECURSOR (COBL1); INVOLVED IN: biological_process unknown; LOCATED IN: anchored to membrane; EXPRESSED IN: 17 plant structures; EXPRESSED DURING: 12 growth stages; CONTAINS InterPro DOMAIN/s: Glycosyl-phosphatidyl inositol-anchored, plant (InterPro:IPR006918), COBRA-like (InterPro:IPR017391); BEST Arabidopsis thaliana protein match is: COBL2 (COBRA-LIKE PROTEIN 2 PRECURSOR) …	cell wall	Symbols: COBL1 | COBL1 (COBRA-LIKE PROTEIN 1 PRECURSOR) | chr3:409201-411652 REVERSE	cell wall.cellulose synthesis.COBRA	10.2.2	1684	22.3512	21.5888	8.85975	65.3977	70.7791	62.3145	40.1208	37.1899	25.0878	48.6754	60.7644	61.6501	35.981	29.5028	30.4638	17.5999	66.1638	34.1328	57.03	31.9826	1.47564	0.851032	1.72331	0.588268	-0.623944	0.248358	-0.886721	-0.872294	-0.262774	-1.13507	1.5817e-06	0.00280058	3.15807e-10	0.0522621	0.0780475	0.723328	0.00459882	0.0707155	0.674209	0.000146844
AT3G02230	reversibly glycosylated polypeptide possibly involved in plant cell wall synthesis	cell wall	Symbols: RGP1, ATRGP1 | RGP1 (REVERSIBLY GLYCOSYLATED POLYPEPTIDE 1); cellulose synthase (UDP-forming) | chr3:415393-417547 FORWARD	cell wall.cell wall proteins.RGP	10.5.5	1387	94.4126	47.1305	56.4173	150.031	233.91	107.299	233.392	247.785	151.597	275.594	344.073	354.592	287.84	202.591	163.398	65.9868	163.747	210.925	324.753	217.943	0.741049	1.45043	2.20829	1.32624	0.709495	1.46736	0.585297	-0.757866	-0.124197	-0.882064	0.085211	0.000382659	5.26103e-08	0.00132796	0.220142	0.00106807	0.355857	0.824359	1	0.0799426
AT3G02570	Encodes a protein with phosphomannose isomerase activity.	cell wall	Symbols: MEE31, PMI1 | MEE31 (MATERNAL EFFECT EMBRYO ARREST 31); mannose-6-phosphate isomerase | chr3:543346-545595 REVERSE	cell wall.precursor synthesis.phosphomannose isomerase	10.1.20	1533	18.3861	21.0929	16.2661	3.22586	4.79992	2.04481	2.38647	3.48243	1.61772	4.0304	3.64952	4.35333	7.19139	2.84214	6.15599	18.5817	3.35686	2.49554	4.01108	5.3965	-2.96763	-3.04864	-2.23733	-2.13249	-0.0815766	0.730088	0.834981	-0.811559	0.916445	0.104874	2.73008e-14	2.2939e-15	2.12814e-09	1.22075e-08	1	0.154857	0.0887061	0.624218	0.0499241	1
AT3G03050	encodes a cellulose synthase like protein. mutations initiate root hairs that rupture at their tip soon after initiation. is required for the synthesis of a noncellulosic wall polysaccharide.	cell wall	Symbols: CSLD3, KJK, ATCSLD3 | CSLD3 (CELLULOSE SYNTHASE-LIKE D3); cellulose synthase/ transferase, transferring glycosyl groups | chr3:687052-691898 FORWARD	cell wall.cellulose synthesis.cellulose synthase	10.2.1	4206	5.39021	6.0049	9.10383	12.3548	15.1091	10.3986	10.5501	13.0476	10.4027	9.10778	9.94971	10.0031	8.98381	8.58096	8.92431	6.83298	12.6208	11.3334	9.68686	8.82969	0.300784	0.480172	0.389174	-0.0410143	0.179227	0.0882251	-0.34199	0.091	-0.521208	-0.430207	0.583727	0.230209	0.373176	1	1	1	0.633015	1	0.276452	0.430917
AT3G03220	member of Alpha-Expansin Gene Family. Naming convention from the Expansin Working Group (Kende et al, 2004. Plant Mol Bio)	cell wall	Symbols: ATEXPA13, EXP13, ATEXP13, ATHEXP ALPHA 1.22 | ATEXPA13 (ARABIDOPSIS THALIANA EXPANSIN A13) | chr3:742354-744047 REVERSE	cell wall.modification	10.7	1174	1.4912	3.64758	1.24419	13.1049	20.5125	11.3797	7.48901	10.7571	6.63898	6.60782	7.48186	7.61234	3.58414	2.93576	2.41758	2.12766	14.999	8.29504	7.234	2.97916	2.40446	1.88436	1.82156	0.240152	-0.515276	-0.578065	-2.16022	0.0627866	-1.64474	-1.58194	8.7261e-12	5.77605e-09	1.63774e-08	0.727653	0.225158	0.134717	9.48963e-12	1	7.04225e-07	2.18744e-06
AT3G05610	pectinesterase family protein; FUNCTIONS IN: enzyme inhibitor activity, pectinesterase activity; INVOLVED IN: cell wall modification; LOCATED IN: cell wall, plant-type cell wall; EXPRESSED IN: 11 plant structures; EXPRESSED DURING: L mature pollen stage, M germinated pollen stage, 4 anthesis, C globular stage, petal differentiation and expansion stage; CONTAINS InterPro DOMAIN/s: Pectin lyase fol…	cell wall	pectinesterase family protein | chr3:1625672-1628173 REVERSE	cell wall.pectin*esterases.PME	10.8.1	2411	0.18153	0.144991	0	0.553476	0.277451	0.309563	0.122371	0.0952368	0.146943	0.199319	0.0696149	0.0481391	0.244334	0.215777	0.02943	0.10884	0.380163	0.121517	0.105691	0.16318	1.30091	-0.0117911	-0.0970226	0.255326	-1.3077	-1.39361	-1.0387	0.0857906	0.268524	0.35429	0.127769	1	1	1	0.199969	0.13952	0.290409	1	1	1
AT3G05910	pectinacetylesterase, putative; FUNCTIONS IN: carboxylesterase activity; INVOLVED IN: biological_process unknown; LOCATED IN: endomembrane system; EXPRESSED IN: 22 plant structures; EXPRESSED DURING: 13 growth stages; CONTAINS InterPro DOMAIN/s: Pectinacetylesterase (InterPro:IPR004963); BEST Arabidopsis thaliana protein match is: pectinacetylesterase, putative (TAIR:AT5G26670.1); Has 393 Blast h…	cell wall	pectinacetylesterase, putative | chr3:1764294-1767575 REVERSE	cell wall.pectin*esterases.acetyl esterase	10.8.2	1798	16.6986	4.61755	2.95943	84.7825	100.08	79.5753	50.6715	63.1827	46.1569	64.4129	72.3454	74.4278	37.5845	28.1748	26.4407	8.09185	88.1459	53.337	70.3954	30.7333	2.92492	2.53023	3.06679	1.5665	-0.394879	0.141693	-1.35864	-0.536569	-0.963755	-1.50032	7.33597e-10	1.0764e-06	5.08213e-09	0.00294818	0.846133	1	0.0244327	1	0.146318	0.0103337
AT3G06360	Encodes an arabinogalactan-protein (AGP27).	cell wall	Symbols: AGP27, ATAGP27 | AGP27 | chr3:1928902-1929446 FORWARD	cell wall.cell wall proteins.AGPs	10.5.1.1	545	0	0	0	0	0.111582	0	0.10827	0.210657	0.325028	0.251931	0	0.425921	0.308828	0	0	0	0.037194	0.214652	0.225951	0.102943	1.61342	3.60733	3.84923	2.44555	2.17777	2.43081	0.975405	-0.253191	-1.19321	-1.44582	1	0.255232	0.142773	0.810643	0.614262	0.40839	1	1	0.901418	0.698706
AT3G06770	glycoside hydrolase family 28 protein / polygalacturonase (pectinase) family protein; FUNCTIONS IN: polygalacturonase activity; INVOLVED IN: response to cyclopentenone, carbohydrate metabolic process; EXPRESSED IN: 24 plant structures; EXPRESSED DURING: 15 growth stages; CONTAINS InterPro DOMAIN/s: Pectin lyase fold/virulence factor (InterPro:IPR011050), Glycoside hydrolase, family 28 (InterPro:I…	cell wall	glycoside hydrolase family 28 protein / polygalacturonase (pectinase) family protein | chr3:2134800-2137228 REVERSE	cell wall.degradation.pectate lyases and polygalacturonases	10.6.3	1705	1.84822	1.12765	0.979091	4.74198	4.85071	4.8152	6.67943	8.51801	4.77915	9.70376	7.31743	7.62411	2.81342	2.89869	3.12122	1.31832	4.80263	6.65886	8.2151	2.94444	1.36798	2.17093	2.60758	0.83532	0.799704	1.23645	-0.536369	-0.436731	-1.33595	-1.77267	0.00035744	7.13135e-11	2.26386e-15	0.0331073	0.0307064	0.000134566	0.237228	1	5.55013e-05	2.98273e-08
AT3G06830	pectinesterase family protein; FUNCTIONS IN: enzyme inhibitor activity, pectinesterase activity; INVOLVED IN: cell wall modification; LOCATED IN: endomembrane system, cell wall, plant-type cell wall; EXPRESSED IN: 11 plant structures; EXPRESSED DURING: L mature pollen stage, M germinated pollen stage, 4 anthesis, C globular stage, petal differentiation and expansion stage; CONTAINS InterPro DOMAI…	cell wall	pectinesterase family protein | chr3:2153864-2156148 FORWARD	cell wall.pectin*esterases.PME	10.8.1	2122	0.206253	0	0.0491679	0.0739829	0.14329	0	0.139037	0.0541037	0.041739	0.129408	0.0263653	0.0546953	0.118976	0.122582	0.0334382	0.0851402	0.0724243	0.0782933	0.0701563	0.0916654	-0.686449	-0.229804	-0.364504	-0.227606	0.425703	0.288677	0.42791	0.13631	0.00216614	0.138509	1	1	1	1	1	1	1	1	1	1
AT3G07010	pectate lyase family protein; FUNCTIONS IN: lyase activity, pectate lyase activity; INVOLVED IN: biological_process unknown; LOCATED IN: endomembrane system; EXPRESSED IN: 22 plant structures; EXPRESSED DURING: 13 growth stages; CONTAINS InterPro DOMAIN/s: Pectin lyase fold/virulence factor (InterPro:IPR011050), AmbAllergen (InterPro:IPR018082), Pectate lyase/Amb allergen (InterPro:IPR002022), Pe…	cell wall	pectate lyase family protein | chr3:2212728-2216483 REVERSE	cell wall.degradation.pectate lyases and polygalacturonases	10.6.3	1673	10.3073	0.522374	2.30746	72.7248	105.267	81.2381	19.8925	18.9402	12.7058	20.2712	22.0712	20.5348	1.30786	2.64317	2.20544	4.37905	86.4101	17.1795	20.9591	2.05216	3.69889	1.70134	2.12276	-1.49898	-1.99679	-1.57533	-5.19805	-0.421449	-3.20099	-3.62242	8.645e-08	0.0376451	0.00796584	0.0788848	0.0329568	0.105736	7.39995e-09	1	0.000263979	3.74675e-05
AT3G07330	encodes a gene similar to cellulose synthase	cell wall	Symbols: ATCSLC06, CSLC06, ATCSLC6 | ATCSLC6 (CELLULOSE-SYNTHASE LIKE C6); cellulose synthase/ transferase, transferring glycosyl groups | chr3:2335612-2339100 REVERSE	cell wall.cellulose synthesis	10.2	2716	5.93011	11.4551	3.49574	5.52014	8.35161	5.49599	6.40912	6.57314	4.63069	6.52135	6.96249	7.05098	6.01112	4.28584	4.44127	6.96031	6.45591	5.87098	6.84494	4.91274	-0.486682	-0.287416	0.0651999	-0.720626	0.200957	0.553617	-0.232325	-0.352648	-0.433262	-0.785909	0.182565	0.463277	1	0.0147007	0.896888	0.117737	0.797794	1	0.289109	0.0140091
AT3G07820	polygalacturonase 3 (PGA3) / pectinase; FUNCTIONS IN: polygalacturonase activity; INVOLVED IN: carbohydrate metabolic process; LOCATED IN: endomembrane system; EXPRESSED IN: 11 plant structures; EXPRESSED DURING: L mature pollen stage, M germinated pollen stage, 4 anthesis, C globular stage, petal differentiation and expansion stage; CONTAINS InterPro DOMAIN/s: Pectin lyase fold/virulence factor …	cell wall	polygalacturonase 3 (PGA3) / pectinase | chr3:2496440-2498095 REVERSE	cell wall.degradation.pectate lyases and polygalacturonases	10.6.3	1400	0.125048	0.124847	0.149049	0.0560685	0.0868747	0.0533111	0	0	0	0	0	0	0	0.0928997	0	0.132982	0.0654181	0	0	0.0309666	-1.33515	-4.41257	-4.40431	-1.98276	-3.43919	-3.43316	-0.68737	0	2.65503	2.64899	0.478602	0.0447212	0.0444814	0.170857	0.420037	0.389631	1	1	0.933981	0.949272
AT3G07970	Required for pollen separation during normal development. In qrt mutants, the outer walls of the four meiotic products of the pollen mother cell are fused, and pollen grains are released in tetrads.May be required for cell type-specific pectin degradation.	cell wall	Symbols: QRT2 | QRT2 (QUARTET 2); polygalacturonase | chr3:2541006-2543432 FORWARD	cell wall.degradation.pectate lyases and polygalacturonases	10.6.3	1382	0.253354	0.37942	0.0754952	1.02238	0.924065	0.756077	0.555062	0.623053	0.320442	0.596102	0.688207	0.839822	0.304471	0.141165	0.102686	0.23609	0.90084	0.499519	0.708044	0.182774	1.44606	0.971962	1.56508	-0.693569	-0.470034	0.124751	-2.14577	-0.594329	-1.67283	-2.267	0.0197544	0.177476	0.00542323	0.845315	0.652083	1	0.000430545	1	0.0239912	0.000219595
AT3G08900	Encodes a reversible autoglycosylated protein peripherally associated with cell membranes. Highly expressed in roots ans suspension-cultured cells.	cell wall	Symbols: RGP3, RGP | RGP3 (REVERSIBLY GLYCOSYLATED POLYPEPTIDE 3); transferase, transferring hexosyl groups | chr3:2708086-2709714 REVERSE	cell wall.cell wall proteins.RGP	10.5.5	1350	73.0095	35.8636	39.6471	108.382	184.554	77.0128	181.612	192.622	118.749	227.21	264.858	278.552	213.942	164.405	125.04	49.5067	123.316	164.328	256.873	167.796	0.752111	1.51306	2.29312	1.37473	0.761098	1.54117	0.622769	-0.780067	-0.138328	-0.918396	0.0856582	0.000289745	3.47782e-08	0.00113438	0.187551	0.000735315	0.322349	0.80687	1	0.072714
AT3G09410	pectinacetylesterase family protein; FUNCTIONS IN: carboxylesterase activity; INVOLVED IN: biological_process unknown; EXPRESSED IN: 22 plant structures; EXPRESSED DURING: 14 growth stages; CONTAINS InterPro DOMAIN/s: Pectinacetylesterase (InterPro:IPR004963); BEST Arabidopsis thaliana protein match is: unknown protein (TAIR:AT3G09405.1); Has 403 Blast hits to 396 proteins in 77 species: Archae -…	cell wall	pectinacetylesterase family protein | chr3:2897638-2901019 REVERSE	cell wall.pectin*esterases.acetyl esterase	10.8.2	1740	3.47116	2.26017	1.07932	6.49621	7.72386	6.99172	4.51033	6.40021	4.17399	4.02438	4.88734	4.43576	5.17509	3.88684	4.89351	2.27022	7.0706	5.02818	4.44916	4.65181	1.16514	1.00088	0.959587	0.718902	-0.163461	-0.204753	-0.445526	0.041289	-0.282042	-0.240751	0.00163937	0.00359449	0.0057026	0.0493229	1	0.945438	0.389813	1	0.745016	0.851667
AT3G09540	pectate lyase family protein; FUNCTIONS IN: lyase activity, pectate lyase activity; INVOLVED IN: N-terminal protein myristoylation; EXPRESSED IN: 22 plant structures; EXPRESSED DURING: 12 growth stages; CONTAINS InterPro DOMAIN/s: Pectin lyase fold/virulence factor (InterPro:IPR011050), AmbAllergen (InterPro:IPR018082), Pectate lyase/Amb allergen (InterPro:IPR002022), Pectin lyase fold (InterPro:…	cell wall	pectate lyase family protein | chr3:2928811-2931228 REVERSE	cell wall.degradation.pectate lyases and polygalacturonases	10.6.3	1496	27.3835	15.9481	18.4817	6.66375	7.60153	8.23186	4.02323	3.72205	4.26273	4.0383	4.97391	4.26704	8.49432	5.86833	4.64818	20.6044	7.49905	4.00267	4.42642	6.33694	-1.9985	-2.57698	-2.29891	-2.09244	-0.578949	-0.300791	-0.0942463	-0.278127	0.48466	0.206529	1.80535e-08	1.7575e-13	2.85163e-11	1.34913e-09	0.282994	0.773565	1	1	0.399671	0.97888
AT3G10710	pectinesterase family protein; FUNCTIONS IN: enzyme inhibitor activity, pectinesterase activity; INVOLVED IN: cell wall modification; LOCATED IN: cell wall, plant-type cell wall; EXPRESSED IN: flower; CONTAINS InterPro DOMAIN/s: Pectinesterase, active site (InterPro:IPR018040), Pectin lyase fold/virulence factor (InterPro:IPR011050), Pectinesterase inhibitor (InterPro:IPR006501), Pectinesterase, …	cell wall	pectinesterase family protein | chr3:3352289-3354237 FORWARD	cell wall.pectin*esterases.PME	10.8.1	1686	0.830687	0.0518346	0.371297	0.698362	0.613172	0.885357	0	0.0340474	0	0.0407183	0.132733	0.0688395	0	0	0.0841706	0.417939	0.732297	0.0113491	0.0807638	0.0280569	0.222069	-4.76611	-2.39368	-4.00837	-5.0971	-2.63614	-4.29374	-2.43309	0.791353	-1.64382	1	3.80294e-05	0.0128133	0.000278461	4.0187e-05	0.0109631	0.00011262	1	1	0.603165
AT3G10890	(1-4)-beta-mannan endohydrolase, putative; FUNCTIONS IN: cation binding, hydrolase activity, hydrolyzing O-glycosyl compounds, catalytic activity; INVOLVED IN: carbohydrate metabolic process; LOCATED IN: endomembrane system; EXPRESSED IN: leaf whorl, embryo, petal, flower; EXPRESSED DURING: 4 anthesis, C globular stage, petal differentiation and expansion stage; CONTAINS InterPro DOMAIN/s: Glycos…	cell wall	(1-4)-beta-mannan endohydrolase, putative | chr3:3407455-3409000 REVERSE	cell wall.degradation.mannan-xylose-arabinose-fucose	10.6.2	1245	0.492157	1.33371	1.34084	13.7447	3.32147	18.524	1.32707	1.70598	1.28053	1.70939	2.47156	2.42382	0.473164	0.992422	1.08286	1.05557	11.8634	1.43786	2.20159	0.849482	3.03582	0.290704	1.03517	-0.597706	-2.74309	-1.99784	-3.63309	-0.745013	-0.889532	-1.63453	1.00269e-06	1	0.172282	0.574184	5.29693e-05	0.00342094	8.98699e-08	1	0.411029	0.0344414
AT3G12660	fasciclin-like arabinogalactan-protein, family (FLA14)	cell wall	Symbols: FLA14 | FLA14 (FASCICLIN-LIKE ARABINOGALACTAN PROTEIN 14 PRECURSOR) | chr3:4019060-4019827 FORWARD	cell wall.cell wall proteins.AGPs	10.5.1.1	768	1.48169	0.568966	0	1.53312	3.6424	1.94363	9.52723	12.4824	4.38237	13.5872	12.3841	13.5256	1.64367	1.18544	1.66303	0.683552	2.37305	8.79733	13.1657	1.49738	1.28868	3.49905	4.21725	0.786996	2.21309	2.93159	-0.501763	-0.718468	-2.7141	-3.43252	0.0577437	5.02192e-09	3.48763e-12	0.339206	0.000226507	3.82587e-07	0.825617	1	5.89623e-06	7.60136e-09
AT3G15370	member of Alpha-Expansin Gene Family. Naming convention from the Expansin Working Group (Kende et al, 2004. Plant Mol Bio)	cell wall	Symbols: ATEXPA12, EXP12, ATEXP12, ATHEXP ALPHA 1.24 | ATEXPA12 (ARABIDOPSIS THALIANA EXPANSIN 12) | chr3:5190572-5192077 FORWARD	cell wall.modification	10.7	931	0.0940211	0	0	0	0.391916	0	0	0	0	0	0	0	0.0903928	0	0.0762146	0.0313404	0.130639	0	0	0.0555358	1.40896	-2.12435	-2.11768	0.312688	-3.9327	-3.92648	-1.17503	0	2.66102	2.65498	0.722686	1	1	1	0.272876	0.253454	0.943156	1	0.936297	0.95107
AT3G15720	glycoside hydrolase family 28 protein / polygalacturonase (pectinase) family protein; FUNCTIONS IN: polygalacturonase activity; INVOLVED IN: response to cyclopentenone, carbohydrate metabolic process; LOCATED IN: anchored to plasma membrane, anchored to membrane, plant-type cell wall; EXPRESSED IN: 21 plant structures; EXPRESSED DURING: 13 growth stages; CONTAINS InterPro DOMAIN/s: Pectin lyase f…	cell wall	glycoside hydrolase family 28 protein / polygalacturonase (pectinase) family protein | chr3:5325290-5327537 REVERSE	cell wall.degradation.pectate lyases and polygalacturonases	10.6.3	1490	0.117495	0.234612	0	0.210727	0.44895	0.250455	0.0792045	0.462314	0.118886	0.0921491	0.187742	0.15579	0.282402	0.305509	0.142864	0.117369	0.303377	0.220135	0.145227	0.243592	0.902147	0.792971	0.31278	0.728716	-0.100978	-0.584915	-0.165973	0.482824	-0.0648182	0.418072	0.49237	0.508179	0.975826	0.516827	1	0.899154	1	1	1	1
AT3G16850	glycoside hydrolase family 28 protein / polygalacturonase (pectinase) family protein; FUNCTIONS IN: polygalacturonase activity; INVOLVED IN: carbohydrate metabolic process; LOCATED IN: vacuole, plant-type cell wall; EXPRESSED IN: 23 plant structures; EXPRESSED DURING: 13 growth stages; CONTAINS InterPro DOMAIN/s: Pectin lyase fold/virulence factor (InterPro:IPR011050), Glycoside hydrolase, family…	cell wall	glycoside hydrolase family 28 protein / polygalacturonase (pectinase) family protein | chr3:5748570-5751297 FORWARD	cell wall.degradation.pectate lyases and polygalacturonases	10.6.3	1806	4.31367	3.09699	2.07976	10.9529	9.2599	10.4556	11.3375	12.1737	8.87662	14.4449	12.949	12.8852	5.82473	4.64498	6.01121	3.16347	10.2228	10.796	13.4264	5.49364	1.21007	1.61625	2.06408	0.47262	0.405451	0.853334	-0.738395	-0.447871	-1.14379	-1.59166	0.00018861	6.26483e-09	6.82977e-14	0.162584	0.34187	0.00434444	0.0212165	1	8.82249e-05	1.36168e-08
AT3G17060	pectinesterase family protein; FUNCTIONS IN: pectinesterase activity; INVOLVED IN: cell wall modification; LOCATED IN: endomembrane system, cell wall, plant-type cell wall; EXPRESSED IN: 9 plant structures; EXPRESSED DURING: L mature pollen stage, M germinated pollen stage, 4 anthesis, C globular stage, petal differentiation and expansion stage; CONTAINS InterPro DOMAIN/s: Pectinesterase, active …	cell wall	pectinesterase family protein | chr3:5816672-5818498 REVERSE	cell wall.pectin*esterases.PME	10.8.1	1356	0	0	0	0	0	0	0	0	0	0	0	0.0427963	0.0620617	0	0.0523273	0	0	0	0.0142654	0.0381297	0	0	1.68905	2.44154	0	1.96715	2.7618	-1.87811	2.66027	0.771957	1	1	1	0.810643	1	1	0.964652	1	0.933981	1
AT3G19620	glycosyl hydrolase family 3 protein; FUNCTIONS IN: hydrolase activity, hydrolyzing O-glycosyl compounds; INVOLVED IN: carbohydrate metabolic process; LOCATED IN: cell wall; EXPRESSED IN: 14 plant structures; EXPRESSED DURING: 4 anthesis, LP.04 four leaves visible, C globular stage, LP.10 ten leaves visible, petal differentiation and expansion stage; CONTAINS InterPro DOMAIN/s: Glycoside hydrolase…	cell wall	glycosyl hydrolase family 3 protein | chr3:6815613-6818308 REVERSE	cell wall.degradation.mannan-xylose-arabinose-fucose	10.6.2	2346	0.298495	0.149008	0.177893	11.2758	28.9545	10.2441	30.5349	34.4032	27.8999	35.2034	32.5762	31.6379	7.82009	6.37547	8.28725	0.208465	16.8248	30.946	33.1392	7.49427	5.81154	7.03993	7.27454	4.82804	1.23239	1.46716	-0.979792	-0.23477	-2.21213	-2.4469	2.41371e-34	4.24359e-46	9.87702e-49	1.57407e-23	0.00293902	0.00021479	0.0257189	1	1.31625e-08	2.98222e-10
AT3G20865	Encodes a putative arabinogalactan-protein (AGP40).	cell wall	Symbols: AGP40 | AGP40 (arabinogalactan-protein 40) | chr3:7308504-7308962 REVERSE	cell wall.cell wall proteins.AGPs	10.5.1.1	459	0	0	0	0	0	0	0	0	0	0	0	0	0	0	0	0	0	0	0	0	0	0	0	0	0	0	0	0	0	0	1	1	1	1	1	1	1	1	1	1
AT3G22440	hydroxyproline-rich glycoprotein family protein; FUNCTIONS IN: molecular_function unknown; INVOLVED IN: biological_process unknown; LOCATED IN: cellular_component unknown; EXPRESSED IN: 22 plant structures; EXPRESSED DURING: 13 growth stages; CONTAINS InterPro DOMAIN/s: Frigida-like (InterPro:IPR012474); BEST Arabidopsis thaliana protein match is: hydroxyproline-rich glycoprotein family protein (…	cell wall	hydroxyproline-rich glycoprotein family protein | chr3:7959754-7962200 FORWARD	cell wall.cell wall proteins.HRGP	10.5.4	2013	269.993	248.2	378.724	147.594	115.975	125.097	92.483	119.399	113.782	73.4939	84.1847	85.5629	128.554	105.928	114.347	298.972	129.555	108.555	81.0805	116.276	-1.78738	-1.71805	-2.0053	-1.78617	0.0693159	-0.217941	0.00119506	0.287256	-0.0681206	0.219135	9.71398e-08	1.11335e-07	6.07132e-10	3.91777e-08	1	0.916316	1	1	1	0.900769
AT3G22800	leucine-rich repeat family protein / extensin family protein; FUNCTIONS IN: structural constituent of cell wall, protein binding; LOCATED IN: endomembrane system; EXPRESSED IN: 7 plant structures; EXPRESSED DURING: petal differentiation and expansion stage; CONTAINS InterPro DOMAIN/s: Leucine-rich repeat, N-terminal (InterPro:IPR013210), Leucine-rich repeat (InterPro:IPR001611); BEST Arabidopsis …	cell wall	leucine-rich repeat family protein / extensin family protein | chr3:8062888-8064556 REVERSE	cell wall.cell wall proteins.LRR	10.5.3	1669	3.72372	3.24648	2.50052	7.85429	10.1293	7.6469	19.6927	17.0595	9.33992	21.0601	18.1351	19.228	6.20201	6.19517	7.35492	3.15691	8.5435	15.3641	19.4744	6.58403	0.944015	2.12686	2.60106	0.741724	1.18162	1.65587	-0.203729	-0.474235	-1.38529	-1.85953	0.00875527	9.69817e-12	8.75298e-17	0.0355946	0.00035953	1.22194e-07	0.932938	1	1.81764e-05	3.7305e-09
AT3G23730	xyloglucan:xyloglucosyl transferase, putative / xyloglucan endotransglycosylase, putative / endo-xyloglucan transferase, putative; FUNCTIONS IN: hydrolase activity, acting on glycosyl bonds, hydrolase activity, hydrolyzing O-glycosyl compounds, xyloglucan:xyloglucosyl transferase activity; INVOLVED IN: carbohydrate metabolic process, cellular glucan metabolic process; LOCATED IN: endomembrane sys…	cell wall	xyloglucan:xyloglucosyl transferase, putative / xyloglucan endotransglycosylase, putative / endo-xyloglucan transferase, putative | chr3:8550110-8551335 FORWARD	cell wall.modification	10.7	1075	898.136	35.6889	150.339	824.681	932.492	1406.83	1282.46	1093.29	810.148	597.041	596.683	538.588	405.513	309.602	470.685	361.388	1054.67	1061.97	577.437	395.267	0.969753	1.2956	0.550469	-0.300509	0.325852	-0.419281	-1.27026	0.745132	-1.59611	-0.85098	0.267624	0.175107	0.745018	1	1	1	0.311398	1	0.144384	0.610785
AT3G23820	UDP-D-glucuronate 4-epimerase	cell wall	Symbols: GAE6 | GAE6 (UDP-D-GLUCURONATE 4-EPIMERASE 6); UDP-glucuronate 4-epimerase/ catalytic | chr3:8603444-8605462 FORWARD	cell wall.precursor synthesis.GAE	10.1.6	2019	12.7464	9.99892	23.0993	136.775	144.124	141.73	82.4467	70.6248	67.3817	70.1132	60.4916	59.4976	91.0749	87.8337	91.3042	15.2815	140.876	73.4844	63.3675	90.0709	2.57542	1.96634	1.88512	2.09392	-0.608367	-0.689591	-0.480791	0.0812241	0.127576	0.2088	7.38658e-11	1.51862e-06	3.95793e-06	3.47665e-07	0.341061	0.224093	0.51816	1	1	1
AT3G24130	pectinesterase family protein; FUNCTIONS IN: pectinesterase activity; INVOLVED IN: cell wall modification; LOCATED IN: endomembrane system, cell wall, plant-type cell wall; EXPRESSED IN: flower; CONTAINS InterPro DOMAIN/s: Pectinesterase, active site (InterPro:IPR018040), Pectin lyase fold/virulence factor (InterPro:IPR011050), Pectinesterase, catalytic (InterPro:IPR000070), Pectin lyase fold (In…	cell wall	pectinesterase family protein | chr3:8711663-8713424 REVERSE	cell wall.pectin*esterases.PME	10.8.1	1071	0	0	0	0	0	0	0	0	0	0	0	0	0	0	0	0	0	0	0	0	0	0	0	0	0	0	0	0	0	0	1	1	1	1	1	1	1	1	1	1
AT3G24230	pectate lyase family protein; FUNCTIONS IN: lyase activity, pectate lyase activity; INVOLVED IN: biological_process unknown; LOCATED IN: endomembrane system; EXPRESSED IN: 17 plant structures; EXPRESSED DURING: 9 growth stages; CONTAINS InterPro DOMAIN/s: Pectin lyase fold/virulence factor (InterPro:IPR011050), AmbAllergen (InterPro:IPR018082), Pectate lyase/Amb allergen (InterPro:IPR002022), Pec…	cell wall	pectate lyase family protein | chr3:8774616-8777407 FORWARD	cell wall.degradation.pectate lyases and polygalacturonases	10.6.3	1481	3.66447	0.295048	0.563589	22.4198	28.1272	22.9803	6.61393	6.27917	5.14316	7.50944	7.5931	6.66131	1.53424	0.834278	1.29359	1.5077	24.5091	6.01209	7.25461	1.2207	3.44795	1.75386	2.15772	-0.722466	-1.69267	-1.28869	-4.17071	-0.403956	-2.47755	-2.88148	8.55474e-09	0.0108228	0.00136762	0.4537	0.0292682	0.116038	9.77225e-09	1	0.000819614	8.45994e-05
AT3G24480	leucine-rich repeat family protein / extensin family protein; FUNCTIONS IN: structural constituent of cell wall, protein binding; LOCATED IN: cell wall, plant-type cell wall; EXPRESSED IN: 22 plant structures; EXPRESSED DURING: 13 growth stages; CONTAINS InterPro DOMAIN/s: Leucine-rich repeat, N-terminal (InterPro:IPR013210), Leucine-rich repeat (InterPro:IPR001611); BEST Arabidopsis thaliana pro…	cell wall	leucine-rich repeat family protein / extensin family protein | chr3:8901154-8902638 REVERSE	cell wall.cell wall proteins.LRR	10.5.3	1485	2.53464	3.82529	3.23191	22.7294	30.3038	17.5909	72.7956	66.2948	43.4799	77.6659	75.0106	80.3847	24.765	24.1727	28.5735	3.19728	23.5414	60.8568	77.6871	25.837	2.39079	4.10464	4.59075	2.70657	1.70994	2.19607	0.311793	-0.486132	-1.39813	-1.88426	2.58496e-13	3.44852e-42	4.83767e-51	4.38305e-20	1.24094e-09	2.11767e-15	0.553655	0.88945	9.28212e-07	1.74587e-11
AT3G24670	pectate lyase family protein; FUNCTIONS IN: pectate lyase activity; INVOLVED IN: biological_process unknown; LOCATED IN: endomembrane system; EXPRESSED IN: 23 plant structures; EXPRESSED DURING: 14 growth stages; CONTAINS InterPro DOMAIN/s: Pectin lyase fold/virulence factor (InterPro:IPR011050), AmbAllergen (InterPro:IPR018082), Pectate lyase/Amb allergen (InterPro:IPR002022), Pectin lyase fold …	cell wall	pectate lyase family protein | chr3:9005939-9008801 REVERSE	cell wall.degradation.pectate lyases and polygalacturonases	10.6.3	1589	3.0298	0.109998	0.459623	25.0456	30.6549	24.5654	20.1643	20.1944	12.3742	17.5408	17.1116	19.4656	6.88498	6.62985	8.21641	1.19981	26.7553	17.5776	18.0393	7.24375	3.88948	3.61137	3.78434	2.17267	-0.27513	-0.102108	-1.71406	-0.173018	-1.43887	-1.61189	5.82823e-10	1.41272e-06	4.57049e-07	0.00379165	1	1	0.0444146	1	0.103442	0.059601
AT3G25050	encodes a xyloglucan endotransglucosylase/hydrolase. Higher expression in flowers and in response to IAA treatment.	cell wall	Symbols: XTH3 | XTH3 (XYLOGLUCAN ENDOTRANSGLUCOSYLASE/HYDROLASE 3); hydrolase, acting on glycosyl bonds / xyloglucan:xyloglucosyl transferase | chr3:9126851-9128416 FORWARD	cell wall.modification	10.7	1092	0	0	0	0	0.167067	0.0683476	0.108072	0.210271	0.0811081	0.0628673	0	0.21257	0	0	0.0649779	0	0.0784714	0.13315	0.0918126	0.0216593	3.20013	4.03446	3.60084	1.68273	0.972363	0.539176	-1.47398	0.430757	-2.42062	-1.98815	0.478153	0.0812283	0.253525	1	0.826546	1	0.825156	1	0.273667	0.577219
AT3G25140	Quasimodo1, encodes a glycosyltransferase, involved in homogalacturonan biosynthesis; mutant shows cell adhesion defect and lower wall uronic acid content.	cell wall	Symbols: GAUT8, QUA1 | QUA1 (QUASIMODO 1); polygalacturonate 4-alpha-galacturonosyltransferase/ transferase, transferring glycosyl groups / transferase, transferring hexosyl groups | chr3:9154711-9156845 FORWARD	cell wall.pectin synthesis	10.4	1920	26.8528	16.2041	15.7588	57.2366	71.2644	47.5802	55.3194	55.2513	40.5946	66.6845	77.5392	72.6606	45.9788	38.9501	35.4779	19.6053	58.6937	50.3885	72.2948	40.1356	1.04605	1.16323	1.81769	0.667963	0.116872	0.771349	-0.378409	-0.654474	-0.495277	-1.14975	0.00150307	0.000125928	1.21118e-09	0.0411771	1	0.03165	0.473404	0.555987	0.244594	0.000468433
AT3G26610	polygalacturonase, putative / pectinase, putative; FUNCTIONS IN: polygalacturonase activity; INVOLVED IN: carbohydrate metabolic process; LOCATED IN: endomembrane system; EXPRESSED IN: root; CONTAINS InterPro DOMAIN/s: Pectin lyase fold/virulence factor (InterPro:IPR011050), Glycoside hydrolase, family 28 (InterPro:IPR000743), Pectin lyase fold (InterPro:IPR012334), Parallel beta-helix repeat (In…	cell wall	polygalacturonase, putative / pectinase, putative | chr3:9776960-9780499 FORWARD	cell wall.degradation.pectate lyases and polygalacturonases	10.6.3	1710	0	0	0	2.2493	0.853505	1.74586	5.79722	7.18389	4.40261	3.09131	2.84643	3.15611	0.442925	0.988757	0.995871	0	1.61622	5.79457	3.03128	0.809184	7.95386	9.97562	9.16797	7.02313	2.16737	1.36812	-0.794157	0.799162	-2.9609	-2.16169	5.60161e-12	1.16256e-28	8.75905e-22	1.12446e-08	5.98549e-07	0.00335077	0.207316	0.693685	2.43464e-11	1.98717e-06
AT3G27400	pectate lyase family protein; FUNCTIONS IN: pectate lyase activity; INVOLVED IN: biological_process unknown; LOCATED IN: endomembrane system; EXPRESSED IN: 17 plant structures; EXPRESSED DURING: 11 growth stages; CONTAINS InterPro DOMAIN/s: Pectin lyase fold/virulence factor (InterPro:IPR011050), AmbAllergen (InterPro:IPR018082), Pectate lyase/Amb allergen (InterPro:IPR002022), Pectin lyase fold …	cell wall	pectate lyase family protein | chr3:10140323-10143225 FORWARD	cell wall.degradation.pectate lyases and polygalacturonases	10.6.3	1441	12.5742	0.303238	0.217212	20.4819	24.308	17.2475	16.2567	14.5801	10.7563	13.1014	13.3171	13.5313	7.12491	6.67898	9.45421	4.36489	20.6791	13.8643	13.3166	7.7527	1.68361	1.44396	1.51914	0.442135	-0.240182	-0.164981	-1.24217	-0.0751981	-1.00194	-1.07714	0.0774058	0.230248	0.198955	0.970105	1	1	0.489201	1	0.629523	0.585236
AT3G27980	pectinesterase family protein; FUNCTIONS IN: pectinesterase activity; INVOLVED IN: cell wall modification; LOCATED IN: membrane, plant-type cell wall; EXPRESSED IN: flower, leaf; CONTAINS InterPro DOMAIN/s: Pectinesterase, active site (InterPro:IPR018040), Pectin lyase fold/virulence factor (InterPro:IPR011050), Pectinesterase, catalytic (InterPro:IPR000070), Pectin lyase fold (InterPro:IPR012334…	cell wall	pectinesterase family protein | chr3:10393904-10395861 FORWARD	cell wall.pectin*esterases.PME	10.8.1	1494	0.23436	0	0.0698356	0.262704	0.162817	0.249784	0	0	0	0	0	0	0	0	0	0.101399	0.225102	0	0	0	0.606717	-4.18028	-4.17209	-4.18671	-5.16868	-5.16223	-5.17376	0	0	0	0.883998	0.0816376	0.0813001	0.0848835	0.0062917	0.00542552	0.00544818	1	1	1
AT3G28180	encodes a gene similar to cellulose synthase	cell wall	Symbols: ATCSLC04, CSLC04, ATCSLC4, CSLC4 | ATCSLC04 (CELLULOSE-SYNTHASE LIKE C4); cellulose synthase/ transferase, transferring glycosyl groups | chr3:10505829-10509239 FORWARD	cell wall.cellulose synthesis	10.2	2475	7.67467	3.84883	3.83613	7.32628	9.72996	5.4582	5.45967	7.30596	4.47324	5.96363	6.75887	7.99548	2.82219	2.23335	2.0355	5.11988	7.50481	5.74629	6.90599	2.36368	0.0109612	-0.0366712	0.36391	-1.48425	-0.0476841	0.352954	-1.49566	-0.400622	-1.44786	-1.84848	1	1	0.492206	9.6353e-05	1	0.667556	0.00024789	1	0.000451459	3.66375e-06
AT3G28550	proline-rich extensin-like family protein; FUNCTIONS IN: structural constituent of cell wall; INVOLVED IN: plant-type cell wall organization; LOCATED IN: endomembrane system; CONTAINS InterPro DOMAIN/s: Extensin-like region (InterPro:IPR006706); BEST Arabidopsis thaliana protein match is: proline-rich extensin-like family protein (TAIR:AT3G54580.1); Has 376965 Blast hits to 36053 proteins in 1344…	cell wall	proline-rich extensin-like family protein | chr3:10700707-10703929 REVERSE	0	35.1.42	3223	0.217272	0.0271155	0.194231	0.316614	0.0377364	0.138943	0.146466	0.24935	0.219845	0.383407	0.243022	0.306094	0.182777	0.100884	0.132093	0.146206	0.164431	0.20522	0.310841	0.138585	-0.400398	0.273518	1.00192	-0.457825	0.669488	1.39987	-0.0651389	-0.729864	-0.733724	-1.46356	0.904832	1	0.306652	0.746133	0.805091	0.112427	1	1	0.631963	0.0768428
AT3G29030	Encodes an expansin. Naming convention from the Expansin Working Group (Kende et al, 2004. Plant Mol Bio)	cell wall	Symbols: ATEXPA5, ATEXP5, ATHEXP ALPHA 1.4, EXP5, EXPA5 | EXPA5 (EXPANSIN A5) | chr3:11011308-11013358 REVERSE	cell wall.modification	10.7	1288	11.0097	1.42489	3.07819	67.2822	44.2872	102.682	61.6187	61.5488	49.5112	57.8844	47.8244	48.9755	59.4578	63.2627	72.0025	5.17091	71.4171	57.5596	51.5614	64.9077	3.22869	3.22197	3.19894	3.23549	-0.00558284	-0.0286062	0.00792671	0.0230232	0.0135094	0.0365326	1.35846e-08	7.58173e-07	8.7186e-07	7.63739e-07	1	1	1	1	1	1
AT3G29090	Encodes an atypical pectin methylesterase that does not require salt for its activity and has a blockwise mode of pectin demethylesterification.	cell wall	Symbols: PME31, ATPME31 | pectinesterase family protein | chr3:11073703-11075478 FORWARD	cell wall.pectin*esterases.PME	10.8.1	1198	46.7625	64.0494	21.9468	57.5287	47.3605	59.1228	25.9573	17.8729	17.3739	32.148	24.6578	24.5593	63.7139	52.1107	52.2988	44.2529	54.6707	20.4014	27.1217	56.0411	-0.0838233	-1.17765	-0.637796	0.104659	-1.09337	-0.553471	0.189022	-0.539884	1.28237	0.742483	1	3.79222e-05	0.0360718	1	0.000523891	0.139377	0.928463	0.824359	2.52721e-05	0.0274417
AT3G29360	UDP-glucose 6-dehydrogenase, putative; FUNCTIONS IN: in 6 functions; INVOLVED IN: metabolic process; LOCATED IN: cytosol, nucleus; EXPRESSED IN: 25 plant structures; EXPRESSED DURING: 16 growth stages; CONTAINS InterPro DOMAIN/s: UDP-glucose/GDP-mannose dehydrogenase, N-terminal (InterPro:IPR001732), 6-phosphogluconate dehydrogenase, C-terminal-like (InterPro:IPR008927), UDP-glucose/GDP-mannose d…	cell wall	UDP-glucose 6-dehydrogenase, putative | chr3:11267091-11269229 REVERSE	cell wall.precursor synthesis.UGD	10.1.4	1794	115.15	42.089	64.4966	71.3638	135.658	55.1238	117.719	139.67	107.331	136.766	157.425	164.488	78.6204	62.6374	48.7673	73.9119	87.3819	121.573	152.893	63.3417	-0.355903	0.469328	0.934998	-0.639036	0.825373	1.29105	-0.283008	-0.465673	-1.10838	-1.57405	0.605848	0.448143	0.0541771	0.239996	0.194309	0.0143921	0.956089	1	0.0419964	0.00189405
AT3G29810	COBRA-LIKE PROTEIN 2 PRECURSOR (COBL2); FUNCTIONS IN: molecular_function unknown; INVOLVED IN: biological_process unknown; LOCATED IN: anchored to plasma membrane, anchored to membrane; EXPRESSED IN: 23 plant structures; EXPRESSED DURING: 13 growth stages; CONTAINS InterPro DOMAIN/s: Glycosyl-phosphatidyl inositol-anchored, plant (InterPro:IPR006918), COBRA-like (InterPro:IPR017391); BEST Arabido…	cell wall	Symbols: COBL2 | COBL2 (COBRA-LIKE PROTEIN 2 PRECURSOR) | chr3:11728113-11730239 FORWARD	cell wall.cellulose synthesis.COBRA	10.2.2	1506	16.2164	16.4225	5.81945	36.8503	41.6722	37.6647	20.6487	19.7826	12.8797	26.5761	30.2025	35.4125	23.5256	15.7609	16.5846	12.8194	38.7291	17.7703	30.7304	18.6237	1.1731	0.37954	1.30084	0.270487	-0.793108	0.128257	-0.902171	-0.921347	-0.10906	-1.03041	0.000288016	0.326398	1.952e-05	0.576982	0.0320601	1	0.0103589	0.10272	1	0.00247058
AT3G42160	pectinesterase-related; FUNCTIONS IN: pectinesterase activity; INVOLVED IN: cell wall modification; LOCATED IN: cell wall; CONTAINS InterPro DOMAIN/s: Pectinesterase, catalytic (InterPro:IPR000070); BEST Arabidopsis thaliana protein match is: pectinesterase family protein (TAIR:AT1G11370.1); Has 239 Blast hits to 239 proteins in 33 species: Archae - 0; Bacteria - 0; Metazoa - 0; Fungi - 0; Plants…	cell wall	pectinesterase-related | chr3:14314583-14315634 FORWARD	cell wall.pectin*esterases.misc	10.8.99	462	0	0	0	0	0	0	0	0	0	0	0	0	0	0	0	0	0	0	0	0	0	0	0	0	0	0	0	0	0	0	1	1	1	1	1	1	1	1	1	1
AT3G42950	glycoside hydrolase family 28 protein / polygalacturonase (pectinase) family protein; FUNCTIONS IN: polygalacturonase activity; INVOLVED IN: carbohydrate metabolic process; LOCATED IN: endomembrane system; EXPRESSED IN: 18 plant structures; EXPRESSED DURING: 8 growth stages; CONTAINS InterPro DOMAIN/s: Pectin lyase fold/virulence factor (InterPro:IPR011050), Glycoside hydrolase, family 28 (InterP…	cell wall	glycoside hydrolase family 28 protein / polygalacturonase (pectinase) family protein | chr3:15015140-15018071 FORWARD	cell wall.degradation.pectate lyases and polygalacturonases	10.6.3	1969	4.80124	7.14591	4.29207	9.44821	9.85227	8.83194	5.51415	6.32639	4.27331	6.48507	6.62046	7.42712	11.2834	8.19065	7.27937	5.41307	9.37747	5.37128	6.84422	8.91782	0.34161	-0.125438	0.352193	0.425812	-0.468349	0.00937072	0.0829975	-0.477694	0.55132	0.0736235	0.36668	0.858946	0.193931	0.101378	0.112861	1	1	0.596769	0.0401266	1
AT3G43270	pectinesterase family protein; FUNCTIONS IN: enzyme inhibitor activity, pectinesterase activity; INVOLVED IN: cell wall modification; LOCATED IN: plant-type cell wall; EXPRESSED IN: 21 plant structures; EXPRESSED DURING: 10 growth stages; CONTAINS InterPro DOMAIN/s: Pectinesterase, active site (InterPro:IPR018040), Pectin lyase fold/virulence factor (InterPro:IPR011050), Pectinesterase inhibitor …	cell wall	pectinesterase family protein | chr3:15222125-15225460 REVERSE	cell wall.pectin*esterases.PME	10.8.1	2197	19.8016	1.71047	2.18452	42.7672	30.5307	42.2267	17.8607	12.6984	11.7314	10.093	10.288	9.61473	2.68134	1.83516	2.64833	7.89888	38.5082	14.0968	9.99856	2.38828	1.7386	0.613095	0.247176	-2.12374	-1.12568	-1.49163	-3.86312	0.36594	-2.73727	-2.37132	0.0107197	0.608803	1	0.00781223	0.336284	0.124929	6.45721e-06	1	0.00158884	0.00703481
AT3G43860	Arabidopsis thaliana Glycosyl Hydrolase 9A4 (AtGH9A4); FUNCTIONS IN: hydrolase activity, hydrolyzing O-glycosyl compounds, catalytic activity; INVOLVED IN: carbohydrate metabolic process; LOCATED IN: endomembrane system; EXPRESSED IN: 9 plant structures; EXPRESSED DURING: L mature pollen stage, M germinated pollen stage, 4 anthesis, C globular stage, petal differentiation and expansion stage; CON…	cell wall	Symbols: AtGH9A4 | AtGH9A4 (Arabidopsis thaliana Glycosyl Hydrolase 9A4); catalytic/ hydrolase, hydrolyzing O-glycosyl compounds | chr3:15706994-15709789 FORWARD	cell wall.degradation.cellulases and beta -1,4-glucanases	10.6.1	2001	1.48733	0.74247	1.04282	1.5299	1.09407	1.71576	0.530801	0.229501	0.531155	0.308776	0.223677	0.667031	0.967307	0.48748	1.27657	1.09087	1.44658	0.430486	0.399828	0.910451	-0.127278	-1.55257	-1.51493	-0.649135	-1.4286	-1.39084	-0.523323	-0.0376773	0.904785	0.867073	1	0.011278	0.0101722	0.344432	0.0448339	0.0372091	0.683958	1	0.2907	0.326601
AT3G44990	xyloglucan endo-transglycosylase	cell wall	Symbols: XTR8, ATXTR8 | XTR8 (XYLOGLUCAN ENDO-TRANSGLYCOSYLASE-RELATED 8); hydrolase, acting on glycosyl bonds / xyloglucan:xyloglucosyl transferase | chr3:16446975-16448764 REVERSE	cell wall.modification	10.7	1273	0.41257	0	0	5.48793	2.00637	4.16271	2.54942	2.61542	3.40922	8.14322	6.41656	6.65564	19.5019	33.9708	21.4038	0.137523	3.88567	2.85802	7.07181	24.9588	4.23745	4.10505	5.54627	7.08695	-0.124515	1.31768	2.85788	-1.44203	2.98217	1.54012	3.25346e-11	1.42591e-09	1.37364e-17	1.89689e-27	1	0.0189594	1.50991e-08	0.116329	6.41433e-09	0.00345665
AT3G45960	member of EXPANSIN-LIKE. Naming convention from the Expansin Working Group (Kende et al, 2004. Plant Mol Bio)	cell wall	Symbols: ATEXLA3, EXPL3, ATEXPL3, ATHEXP BETA 2.3 | ATEXLA3 (arabidopsis thaliana expansin-like a3) | chr3:16892756-16893900 FORWARD	cell wall.modification	10.7	1061	43.6431	52.3865	45.4312	13.3909	12.3229	7.66756	11.6235	16.5016	14.7756	8.54095	10.4407	10.5015	5.86948	3.24842	6.68764	47.1536	11.1271	14.3002	9.8277	5.26851	-2.5948	-1.8985	-2.30272	-3.51299	0.695863	0.291562	-0.919073	0.404279	-1.61481	-1.21052	1.32082e-15	1.60583e-10	1.50453e-14	1.92631e-28	0.076019	0.694209	0.0129076	1	1.12718e-06	0.000482649
AT3G46440	encodes a protein similar to UDP-glucuronic acid decarboxylase. UDP-glucuronic acid decarboxylase produces UDP-xylose, which is a substrate for many cell wall carbohydrates including hemicellulose and pectin. UDP-xylose is also known to feedback regulate several cell wall biosynthetic enzymes.	cell wall	Symbols: UXS5 | UXS5; UDP-glucuronate decarboxylase/ catalytic | chr3:17089045-17091875 REVERSE	cell wall.precursor synthesis.UXS	10.1.5	1424	37.0666	32.7111	19.0498	133.84	201.142	115.098	105.915	134.48	134.41	145.787	165.17	169.083	73.4589	62.8378	54.5124	29.6091	150.027	124.935	160.013	63.603	1.86041	1.93806	2.42824	0.797007	0.0776528	0.567837	-1.06342	-0.490183	-1.14107	-1.63125	5.43625e-10	1.55385e-13	4.59677e-20	0.00372044	1	0.088991	0.000197564	0.852189	5.7391e-05	3.26228e-09
AT3G47000	glycosyl hydrolase family 3 protein; FUNCTIONS IN: hydrolase activity, hydrolyzing O-glycosyl compounds; INVOLVED IN: carbohydrate metabolic process; LOCATED IN: cellular_component unknown; EXPRESSED IN: 23 plant structures; EXPRESSED DURING: 13 growth stages; CONTAINS InterPro DOMAIN/s: Glycoside hydrolase, family 3, N-terminal (InterPro:IPR001764), Glycoside hydrolase, family 3, C-terminal (Int…	cell wall	glycosyl hydrolase family 3 protein | chr3:17313646-17316566 REVERSE	cell wall.degradation.cellulases and beta -1,4-glucanases	10.6.1	2019	138.562	25.2354	18.0867	36.1182	34.6681	39.9239	25.1052	21.3524	21.2323	19.0754	19.0647	19.3152	27.5934	25.0263	26.0417	60.6282	36.9034	22.5633	19.1518	26.2205	-1.23943	-1.62226	-1.72818	-1.57403	-0.382921	-0.48885	-0.334689	0.105928	0.0482319	0.154159	0.0325168	0.0116743	0.00684197	0.0154758	0.972262	0.807994	1	1	1	1
AT3G47400	pectinesterase family protein; FUNCTIONS IN: enzyme inhibitor activity, pectinesterase activity; INVOLVED IN: cell wall modification; LOCATED IN: endomembrane system, cell wall, plant-type cell wall; EXPRESSED IN: hypocotyl, root, flower, carpel; EXPRESSED DURING: petal differentiation and expansion stage; CONTAINS InterPro DOMAIN/s: Pectinesterase, active site (InterPro:IPR018040), Pectin lyase …	cell wall	pectinesterase family protein | chr3:17465590-17468118 FORWARD	cell wall.pectin*esterases.misc	10.8.99	2054	2.30127	0.76586	0.660344	1.83437	1.92444	2.68892	0.201096	0.167684	0.258725	0.233962	0.136191	0.367289	0.122915	0.0949802	0.0690904	1.24249	2.14924	0.209168	0.245814	0.0956618	0.274849	-2.76056	-2.38138	-3.99772	-3.04227	-2.66128	-4.28978	-0.380353	-1.24445	-1.62465	0.931678	1.51245e-05	8.91469e-05	5.83856e-09	4.16448e-06	2.97069e-05	8.72726e-10	1	0.373459	0.132287
AT3G48580	xyloglucan:xyloglucosyl transferase, putative / xyloglucan endotransglycosylase, putative / endo-xyloglucan transferase, putative; FUNCTIONS IN: hydrolase activity, acting on glycosyl bonds, hydrolase activity, hydrolyzing O-glycosyl compounds, xyloglucan:xyloglucosyl transferase activity; INVOLVED IN: carbohydrate metabolic process, cellular glucan metabolic process; LOCATED IN: endomembrane sys…	cell wall	xyloglucan:xyloglucosyl transferase, putative / xyloglucan endotransglycosylase, putative / endo-xyloglucan transferase, putative | chr3:18007181-18008488 FORWARD	cell wall.modification	10.7	1038	19.9017	0	0.603089	0.604978	0.820204	0.934742	0.284236	0.553025	0.255983	0.264551	0.592889	0.447258	0	0.0626491	0.0683582	6.83492	0.786641	0.364415	0.434899	0.0436691	-3.66104	-4.43213	-4.04941	-7.31677	-0.776731	-0.392174	-3.7166	-0.383936	-2.92381	-3.30677	0.00720379	0.00476688	0.00990797	5.25311e-05	1	1	0.0917141	1	0.265829	0.159972
AT3G48950	glycoside hydrolase family 28 protein / polygalacturonase (pectinase) family protein; FUNCTIONS IN: polygalacturonase activity; INVOLVED IN: carbohydrate metabolic process; LOCATED IN: endomembrane system; EXPRESSED IN: flower; EXPRESSED DURING: petal differentiation and expansion stage; CONTAINS InterPro DOMAIN/s: Pectin lyase fold/virulence factor (InterPro:IPR011050), Glycoside hydrolase, fami…	cell wall	glycoside hydrolase family 28 protein / polygalacturonase (pectinase) family protein | chr3:18148017-18149987 FORWARD	cell wall.degradation.pectate lyases and polygalacturonases	10.6.3	1410	0.124161	0.433867	0.591968	107.556	38.9889	108.936	16.6978	21.3738	18.4678	12.0748	18.4507	15.6398	4.17794	2.90559	4.12651	0.383332	85.1603	18.8465	15.3884	3.73668	7.36017	5.47924	5.3205	2.97601	-1.87144	-2.03004	-4.37536	0.158601	-2.50375	-2.34514	1.92994e-42	5.33365e-23	6.28539e-22	1.82481e-07	8.80356e-05	1.50601e-05	2.47669e-19	1	1.69506e-07	1.02424e-06
AT3G49220	pectinesterase family protein; FUNCTIONS IN: enzyme inhibitor activity, pectinesterase activity; INVOLVED IN: cell wall modification; LOCATED IN: cell wall, plant-type cell wall; EXPRESSED IN: 22 plant structures; EXPRESSED DURING: 13 growth stages; CONTAINS InterPro DOMAIN/s: Pectinesterase, active site (InterPro:IPR018040), Pectin lyase fold/virulence factor (InterPro:IPR011050), Pectinesterase…	cell wall	pectinesterase family protein | chr3:18249776-18253839 FORWARD	cell wall.pectin*esterases.PME	10.8.1	2053	14.1981	1.02164	1.67707	27.4525	25.9481	29.9197	2.78798	2.6563	2.32966	1.90605	1.66234	1.69601	1.02479	0.918589	0.967737	5.63227	27.7734	2.59131	1.7548	0.970372	1.74307	-1.35138	-1.77993	-2.93026	-3.09506	-3.52382	-4.67516	0.428711	-1.57975	-1.15102	0.0118531	0.107515	0.0277736	0.000264444	0.000369184	4.24646e-05	1.021e-07	1	0.112831	0.327819
AT3G51160	Catalyzes the first step in the de novo synthesis of GDP-L-fucose.	cell wall	Symbols: MUR1, MUR_1, GMD2 | MUR1 (MURUS 1); GDP-mannose 4,6-dehydratase | chr3:19007010-19008427 REVERSE	cell wall.precursor synthesis.GMD	10.1.7	1418	95.6203	78.6415	69.2374	41.4068	56.9096	31.4754	40.4895	47.7287	30.3562	53.8364	61.1552	68.8359	31.3358	28.6168	21.4169	81.1664	43.2639	39.5248	61.2759	27.1231	-1.43415	-1.22556	-0.457592	-1.93092	0.208367	0.976363	-0.497021	-0.76799	-0.705377	-1.47337	5.846e-06	3.26737e-05	0.179732	6.08857e-11	0.914085	0.00339697	0.250026	0.266794	0.052012	2.88634e-06
AT3G52840	beta-galactosidase 2 (BGAL2); FUNCTIONS IN: cation binding, beta-galactosidase activity, catalytic activity; INVOLVED IN: lactose catabolic process, using glucoside 3-dehydrogenase, carbohydrate metabolic process, lactose catabolic process via UDP-galactose, lactose catabolic process; LOCATED IN: apoplast; EXPRESSED IN: 25 plant structures; EXPRESSED DURING: 12 growth stages; CONTAINS InterPro DO…	cell wall	Symbols: BGAL2 | BGAL2 (beta-galactosidase 2); beta-galactosidase/ catalytic/ cation binding | chr3:19581113-19586299 FORWARD	cell wall.degradation.mannan-xylose-arabinose-fucose	10.6.2	2517	20.7271	9.16638	3.89648	15.6243	13.8199	11.8314	23.889	22.6013	20.0576	15.3831	20.1383	17.2919	5.51676	6.5624	8.71091	11.2633	13.7585	22.1826	17.6044	6.93002	-0.189598	0.832077	0.629908	-1.00368	1.02142	0.81924	-0.81449	0.202174	-1.83587	-1.63369	0.977876	0.106641	0.259459	0.0475186	0.090111	0.199714	0.215055	1	0.000362719	0.00177828
AT3G53190	pectate lyase family protein; FUNCTIONS IN: lyase activity, pectate lyase activity; INVOLVED IN: biological_process unknown; LOCATED IN: anchored to membrane; EXPRESSED IN: 21 plant structures; EXPRESSED DURING: 13 growth stages; CONTAINS InterPro DOMAIN/s: Pectin lyase fold/virulence factor (InterPro:IPR011050), AmbAllergen (InterPro:IPR018082), Pectate lyase/Amb allergen (InterPro:IPR002022), P…	cell wall	pectate lyase family protein | chr3:19713928-19717595 FORWARD	cell wall.degradation.pectate lyases and polygalacturonases	10.6.3	1753	0.399469	0.0498535	0.0595176	17.15	17.9002	13.1134	34.8053	38.5422	24.2014	28.9799	31.8513	32.0449	12.2897	9.12569	15.0978	0.169613	16.0545	32.5163	30.9587	12.1711	6.0225	7.37229	7.43678	5.78755	1.35021	1.41494	-0.234846	-0.064739	-1.58502	-1.64976	7.75292e-41	2.16059e-70	4.52703e-71	5.68385e-43	5.40056e-06	1.27606e-06	0.792836	1	6.56198e-08	1.68544e-08
AT3G53520	Encodes an isoform of UDP-glucuronic acid decarboxylase, which is predicted to be membrane-bound by PSORT analysis. This enzyme produces UDP-xylose, which is a substrate for many cell wall carbohydrates including hemicellulose and pectin. UDP-xylose is also known to feedback regulate several cell wall biosynthetic enzymes.	cell wall	Symbols: UXS1, ATUXS1 | UXS1 (UDP-GLUCURONIC ACID DECARBOXYLASE 1); UDP-glucuronate decarboxylase/ catalytic | chr3:19841484-19844308 FORWARD	cell wall.precursor synthesis.UXS	10.1.5	1710	48.7322	43.7988	20.1347	79.9648	95.9838	74.7665	42.5129	54.517	46.7194	43.0776	51.3012	57.4209	50.2473	36.584	40.5403	37.5552	83.5717	47.9164	50.5999	42.4572	0.704351	0.233307	0.445955	-0.111623	-0.470745	-0.25809	-0.815686	-0.212652	-0.344938	-0.55759	0.0261002	0.5599	0.130283	0.990547	0.204701	0.652355	0.0060342	1	0.414877	0.0916938
AT3G54920	Powdery mildew resistant mutant encodes a pectate lyase-like protein	cell wall	Symbols: PMR6 | PMR6 (powdery mildew resistant 6); lyase/ pectate lyase | chr3:20345082-20348582 FORWARD	cell wall.degradation.pectate lyases and polygalacturonases	10.6.3	1840	1.14174	0.332474	0.510331	13.0115	13.2201	9.20776	24.4047	23.1488	15.3554	19.588	20.4329	20.0903	9.10162	7.45722	12.1088	0.661516	11.8131	20.9696	20.0371	9.55587	3.62603	4.78862	4.85667	3.48835	1.16332	1.23144	-0.137119	-0.0681162	-1.30041	-1.36852	5.51141e-19	1.4136e-31	1.91835e-32	7.66924e-18	0.00266494	0.00110038	1	1	0.000529249	0.000236785
AT3G55140	pectate lyase family protein; FUNCTIONS IN: lyase activity, pectate lyase activity; EXPRESSED IN: 23 plant structures; EXPRESSED DURING: 13 growth stages; CONTAINS InterPro DOMAIN/s: Pectin lyase fold/virulence factor (InterPro:IPR011050), AmbAllergen (InterPro:IPR018082), Pectate lyase/Amb allergen (InterPro:IPR002022), Pectin lyase fold (InterPro:IPR012334); BEST Arabidopsis thaliana protein ma…	cell wall	pectate lyase family protein | chr3:20438772-20440429 FORWARD	cell wall.degradation.pectate lyases and polygalacturonases	10.6.3	1247	155.342	90.1964	98.4776	41.2308	38.0869	38.0061	22.1455	24.5359	25.7826	19.5989	29.1625	23.222	38.4673	34.0011	27.9954	114.672	39.1079	24.1547	23.9945	33.488	-2.09171	-2.45841	-2.33635	-2.15442	-0.366792	-0.244721	-0.062784	-0.122068	0.304003	0.181934	2.2252e-10	1.16165e-14	1.7672e-13	1.1631e-11	0.571914	0.835913	1	1	0.671173	0.983221
AT3G56000	encodes a gene similar to cellulose synthase	cell wall	Symbols: ATCSLA14, CSLA14 | ATCSLA14; cellulose synthase/ transferase, transferring glycosyl groups | chr3:20783318-20785796 REVERSE	cell wall.cellulose synthesis	10.2	1864	1.54968	0.281308	0.559734	4.16904	2.60997	2.7628	2.12097	2.15573	1.94816	3.27787	2.85138	3.51802	0.993254	0.593083	0.266465	0.796909	3.1806	2.07495	3.21576	0.6176	1.43452	1.14736	1.90993	-0.783201	-0.285679	0.477283	-2.21867	-0.762859	-1.9323	-2.69512	0.013453	0.0660005	0.000647995	0.302869	1	0.699507	0.000227617	1	0.0021013	5.62835e-06
AT3G57690	Encodes a putative arabinogalactan-protein (AGP23).	cell wall	Symbols: AGP23, ATAGP23 | AGP23 (ARABINOGALACTAN-PROTEIN 23) | chr3:21384204-21384572 FORWARD	cell wall.cell wall proteins.AGPs	10.5.1.1	369	0	0	0	0	0	0	0	0	0	0	0	0	0	0	0.192292	0	0	0	0	0.0640974	0	0	0	1.68275	0	0	1.9576	0	1.86954	1.86432	1	1	1	1	1	1	1	1	1	1
AT3G57790	glycoside hydrolase family 28 protein / polygalacturonase (pectinase) family protein; FUNCTIONS IN: polygalacturonase activity; INVOLVED IN: carbohydrate metabolic process; LOCATED IN: plasma membrane; EXPRESSED IN: 23 plant structures; EXPRESSED DURING: 14 growth stages; CONTAINS InterPro DOMAIN/s: Pectin lyase fold/virulence factor (InterPro:IPR011050), Glycoside hydrolase, family 28 (InterPro:…	cell wall	glycoside hydrolase family 28 protein / polygalacturonase (pectinase) family protein | chr3:21405387-21407624 REVERSE	cell wall.degradation.pectate lyases and polygalacturonases	10.6.3	1767	1.73383	0.247292	0.236184	7.50753	10.4967	7.64518	4.44142	3.96338	5.21295	2.64192	2.91292	2.10189	6.90581	4.41628	6.38482	0.739102	8.54982	4.53925	2.55224	5.90231	2.97691	2.40063	1.70216	2.60007	-0.574297	-1.27298	-0.374841	0.698609	0.199442	0.898053	1.56145e-08	2.12671e-05	0.00345403	4.31154e-06	0.597431	0.0451206	0.878162	1	1	0.216256
AT3G61490	glycoside hydrolase family 28 protein / polygalacturonase (pectinase) family protein; FUNCTIONS IN: polygalacturonase activity; INVOLVED IN: carbohydrate metabolic process; LOCATED IN: endomembrane system; EXPRESSED IN: 22 plant structures; EXPRESSED DURING: 14 growth stages; CONTAINS InterPro DOMAIN/s: Pectin lyase fold/virulence factor (InterPro:IPR011050), Glycoside hydrolase, family 28 (Inter…	cell wall	glycoside hydrolase family 28 protein / polygalacturonase (pectinase) family protein | chr3:22758063-22760192 FORWARD	cell wall.degradation.pectate lyases and polygalacturonases	10.6.3	1547	0	0.451936	0.539544	748.679	251.072	676.159	92.8403	122.563	109.925	77.9703	103.83	96.2194	8.97588	7.18817	14.5856	0.330493	558.636	108.443	92.6731	10.2499	10.2974	8.22363	8.13059	4.65624	-2.05946	-2.15234	-5.62718	0.0928784	-3.56766	-3.47478	6.58063e-56	6.401e-32	1.88252e-31	4.15445e-13	0.00038218	0.000165446	1.97091e-20	1	5.85912e-10	1.47857e-09
AT3G62110	glycoside hydrolase family 28 protein / polygalacturonase (pectinase) family protein; FUNCTIONS IN: polygalacturonase activity; INVOLVED IN: response to cyclopentenone, carbohydrate metabolic process; LOCATED IN: vacuole; EXPRESSED IN: 25 plant structures; EXPRESSED DURING: 15 growth stages; CONTAINS InterPro DOMAIN/s: Pectin lyase fold/virulence factor (InterPro:IPR011050), Glycoside hydrolase, …	cell wall	glycoside hydrolase family 28 protein / polygalacturonase (pectinase) family protein | chr3:22997031-23000041 REVERSE	cell wall.degradation.pectate lyases and polygalacturonases	10.6.3	2142	2.28846	3.99838	3.3122	19.1659	12.0659	14.7738	9.50399	12.7028	9.46898	9.83935	11.0745	12.2186	4.4003	3.09666	3.64386	3.19968	15.3352	10.5586	11.0442	3.7136	1.78834	1.57429	1.77454	-0.103676	-0.216644	-0.0163623	-1.89494	-0.200276	-1.6782	-1.87847	2.20131e-08	6.29843e-08	7.83694e-10	1	0.847668	1	8.26814e-11	1	1.99163e-08	2.33888e-10
AT3G62710	glycosyl hydrolase family 3 protein; FUNCTIONS IN: xylan 1,4-beta-xylosidase activity, hydrolase activity, hydrolyzing O-glycosyl compounds; INVOLVED IN: carbohydrate metabolic process; LOCATED IN: endomembrane system; EXPRESSED IN: 14 plant structures; EXPRESSED DURING: L mature pollen stage, M germinated pollen stage, 4 anthesis, C globular stage, petal differentiation and expansion stage; CONT…	cell wall	glycosyl hydrolase family 3 protein | chr3:23197658-23200635 REVERSE	cell wall.degradation.cellulases and beta -1,4-glucanases	10.6.1	2110	19.9129	6.12994	6.32929	6.36151	10.0297	4.70452	4.3906	6.47495	5.28902	3.54643	3.34092	3.54791	2.07398	1.75673	2.05133	10.7907	7.03191	5.38486	3.47842	1.96068	-1.17387	-1.21743	-1.70973	-2.83578	-0.043281	-0.535705	-1.66223	0.49239	-1.61877	-1.12637	0.0129785	0.0146998	0.000436383	1.14433e-08	1	0.558316	0.0025402	1	0.00338516	0.0635601
AT4G00190	pectinesterase family protein; FUNCTIONS IN: enzyme inhibitor activity, pectinesterase activity; INVOLVED IN: cell wall modification; LOCATED IN: cell wall, plant-type cell wall; EXPRESSED IN: flower; CONTAINS InterPro DOMAIN/s: Pectinesterase, active site (InterPro:IPR018040), Pectin lyase fold/virulence factor (InterPro:IPR011050), Pectinesterase inhibitor (InterPro:IPR006501), Pectinesterase, …	cell wall	Symbols: PME38, ATPME38 | pectinesterase family protein | chr4:80433-82040 REVERSE	cell wall.pectin*esterases.misc	10.8.1	1425	2.88707	0.245314	0.878605	3.41526	4.05415	5.13283	3.85101	3.10183	2.42402	3.17963	2.6305	3.13575	0.53151	0.547619	0.547729	1.337	4.20075	3.12562	2.98196	0.542286	1.07008	0.967542	1.0287	-1.70655	-0.100501	-0.0392983	-2.77858	-0.0611938	-2.67695	-2.73807	0.115365	0.198805	0.155879	0.0176224	1	1	0.000100357	1	0.000173418	0.000117143
AT4G01630	member of Alpha-Expansin Gene Family. Naming convention from the Expansin Working Group (Kende et al, 2004. Plant Mol Bio)	cell wall	Symbols: ATEXPA17, ATEXP17, ATHEXP ALPHA 1.13 | ATEXPA17 (ARABIDOPSIS THALIANA EXPANSIN A17) | chr4:700653-701527 FORWARD	cell wall.modification	10.7	768	11.8535	1.25172	1.76608	7.25678	7.60153	7.58017	1.38299	1.56964	1.03793	1.16206	0.291391	0.831184	0.438311	0.677394	1.10868	4.95711	7.4795	1.33019	0.761546	0.741463	0.034836	-2.11393	-2.78983	-3.09336	-2.15123	-2.82917	-3.13375	0.677404	-0.981604	-0.304117	1	0.0104262	0.000987421	0.000258504	0.0241217	0.00225646	0.000659922	1	0.530659	1
AT4G01750	Encodes a protein with UDP-xylose-dependent xylosyltransferase activity, which transfers Xyl onto L-fucose and (albeit less efficiently) L-arabinose. The linkage to L-fucose was shown to be preferentially to the <i>O</i>-4 position. Analysis of mutant containing T-DNA insertion in this gene indicate that the RGXT2 protein might be involved in the synthesis of the &alpha;-D-Xyl-(1,3)-&alpha;-L-Fuc…	cell wall	Symbols: RGXT2 | RGXT2 (rhamnogalacturonan xylosyltransferase 2); UDP-xylosyltransferase | chr4:756363-758590 FORWARD	cell wall.pectin synthesis	10.4.3.6	1501	0.0583169	0.34934	0.34755	0.156887	0.405145	0.298343	0.19656	0.344194	0.177022	0.0914738	0.372732	0.309296	0.224266	0.129973	0.141817	0.251735	0.286792	0.239259	0.257834	0.165352	-0.202435	-0.122674	0.116616	-0.853145	0.0708939	0.311534	-0.665482	-0.240256	-0.734688	-0.974858	1	1	1	0.48136	1	1	0.867775	1	0.805987	0.442947
AT4G02300	pectinesterase family protein; FUNCTIONS IN: enzyme inhibitor activity, pectinesterase activity; INVOLVED IN: cell wall modification; LOCATED IN: endomembrane system, cell wall, plant-type cell wall; EXPRESSED IN: flower, cultured cell; CONTAINS InterPro DOMAIN/s: Pectinesterase, active site (InterPro:IPR018040), Pectin lyase fold/virulence factor (InterPro:IPR011050), Pectinesterase inhibitor (I…	cell wall	pectinesterase family protein | chr4:1009366-1013034 REVERSE	cell wall.pectin*esterases.misc	10.8.99	1599	0.218971	0.163965	0.1305	3.19089	6.047	4.06085	1.95584	3.55409	2.21564	2.9195	3.88376	4.28252	0.421042	0.732043	0.399376	0.171145	4.43291	2.57519	3.69526	0.517487	4.19291	3.74062	4.39553	1.30966	-0.451511	0.20396	-2.88619	-0.655383	-2.43368	-3.089	8.87297e-15	7.497e-13	1.31837e-18	0.0956243	0.488986	0.981173	4.60087e-12	0.862465	2.6989e-08	2.0793e-13
AT4G03210	encodes a member of xyloglucan endotransglucosylase/hydrolases (XTHs) that catalyze the cleavage and molecular grafting of xyloglucan chains function in loosening and rearrangement of the cell wall. Gene is expressed in shoot apex region, flower buds, flower stalks and internodes bearing flowers.	cell wall	Symbols: XTH9 | XTH9 (XYLOGLUCAN ENDOTRANSGLUCOSYLASE/HYDROLASE 9); hydrolase, acting on glycosyl bonds / xyloglucan:xyloglucosyl transferase | chr4:1415949-1417327 FORWARD	cell wall.modification	10.7	1073	2.61051	0.0814475	0.194472	22.0198	32.8715	9.25119	49.2186	46.4368	18.5725	71.2743	84.7289	77.1233	17.4899	7.03025	30.2207	0.962143	21.3808	38.076	77.7088	18.247	3.86893	5.05079	6.21739	3.81496	1.18384	2.35054	-0.0521597	-1.1667	-1.23597	-2.40266	8.87918e-07	3.33752e-07	1.84792e-09	7.34654e-05	0.420474	0.0251513	1	1	0.349055	0.0209123
AT4G03930	enzyme inhibitor/ pectinesterase; FUNCTIONS IN: enzyme inhibitor activity, pectinesterase activity; INVOLVED IN: cell wall modification; LOCATED IN: endomembrane system, cell wall, plant-type cell wall; EXPRESSED IN: flower; CONTAINS InterPro DOMAIN/s: Pectinesterase, active site (InterPro:IPR018040), Pectin lyase fold/virulence factor (InterPro:IPR011050), Pectinesterase inhibitor (InterPro:IPR0…	cell wall	enzyme inhibitor/ pectinesterase | chr4:1870422-1872387 FORWARD	cell wall.pectin*esterases.PME	10.8.1	1575	1.94519	0.0554877	0.264976	3.28935	3.78387	4.26489	0.59944	0.182235	0.281175	0.087176	0.106566	0	0	0.0412888	0.0901026	0.755219	3.77937	0.354283	0.0645807	0.0437971	1.73999	-1.31113	-3.56113	-4.26781	-3.05482	-5.32718	-6.05071	2.26604	-2.98454	-0.717484	0.0744105	0.289544	0.00343576	0.000739067	0.00978895	2.40226e-05	2.48156e-06	0.851817	0.0575532	1
AT4G07960	encodes a gene similar to cellulose synthase	cell wall	Symbols: ATCSLC12, CSLC12 | ATCSLC12 (CELLULOSE-SYNTHASE LIKE C12); cellulose synthase/ transferase, transferring glycosyl groups | chr4:4802341-4805647 REVERSE	cell wall.cellulose synthesis	10.2	2622	17.7604	11.9991	15.5984	8.68184	14.3101	6.7747	14.6956	17.0548	9.32317	15.6573	15.9605	18.016	5.29584	3.52183	4.27575	15.1193	9.92223	13.6912	16.5446	4.36447	-1.18215	-0.376577	0.0334964	-2.1967	0.805916	1.21601	-1.01444	-0.410089	-1.82029	-2.23037	0.00134198	0.456405	1	4.61489e-09	0.0933622	0.00340467	0.0225236	1	5.01835e-06	1.67441e-08
AT4G09030	Encodes arabinogalactan protein (AGP10).	cell wall	Symbols: AGP10, ATAGP10 | AGP10 (ARABINOGALACTAN PROTEIN 10) | chr4:5792207-5792790 FORWARD	cell wall.cell wall proteins.AGPs	10.5.1.1	584	0	0	0	0	0	0	0	0	0	0	0	0	0	0	0	0	0	0	0	0	0	0	0	0	0	0	0	0	0	0	1	1	1	1	1	1	1	1	1	1
AT4G09740	Arabidopsis thaliana glycosyl hydrolase 9B14 (AtGH9B14); FUNCTIONS IN: hydrolase activity, hydrolyzing O-glycosyl compounds, catalytic activity; INVOLVED IN: carbohydrate metabolic process; LOCATED IN: endomembrane system; CONTAINS InterPro DOMAIN/s: Six-hairpin glycosidase (InterPro:IPR012341), Six-hairpin glycosidase-like (InterPro:IPR008928), Glycoside hydrolase, family 9, active site (InterPr…	cell wall	Symbols: AtGH9B14 | AtGH9B14 (Arabidopsis thaliana glycosyl hydrolase 9B14); catalytic/ hydrolase, hydrolyzing O-glycosyl compounds | chr4:6142706-6145003 REVERSE	cell wall.degradation.cellulases and beta -1,4-glucanases	10.6.1	1437	3.22845	1.39878	0.726057	23.2702	15.7003	23.0607	17.5749	11.9841	13.9296	10.8447	10.7456	9.8133	15.2265	14.3907	16.6403	1.78443	20.6771	14.4962	10.4679	15.4192	3.04605	2.85907	2.51724	2.77801	-0.186769	-0.528616	-0.267856	0.341835	-0.0810847	0.260751	1.30424e-13	1.06315e-11	1.89943e-09	3.99595e-11	1	0.405026	0.909674	1	1	0.911346
AT4G12250	UDP-D-glucuronate 4-epimerase	cell wall	Symbols: GAE5 | GAE5 (UDP-D-GLUCURONATE 4-EPIMERASE 5); UDP-glucuronate 4-epimerase/ catalytic | chr4:7289192-7290902 REVERSE	cell wall.precursor synthesis.GAE	10.1.6	1711	23.1752	31.5657	36.953	18.9473	23.8842	20.6327	16.002	20.0629	13.8213	17.7345	19.4883	20.6214	15.7392	14.7467	17.7079	30.5646	21.1547	16.6287	19.2814	16.0646	-1.07648	-1.09506	-0.745966	-1.30584	-0.0190878	0.330027	-0.229883	-0.349107	-0.21079	-0.559898	0.000770158	0.000260644	0.0164814	1.32336e-05	1	0.572503	0.845707	1	0.868645	0.162615
AT4G12730	AF333971 Arabidopsis thaliana fasciclin-like arabinogalactan-protein 2 (Fla2) mRNA, complete cds	cell wall	Symbols: FLA2 | FLA2 (FASCICLIN-LIKE ARABINOGALACTAN 2) | chr4:7491383-7492876 REVERSE	cell wall.cell wall proteins.AGPs	10.5.1.1	1494	6.21055	3.39277	2.9331	23.8535	31.9529	15.7864	82.5866	96.3265	43.9886	122.414	128.296	122.278	14.0823	13.9287	11.1136	4.17881	23.8643	74.3006	124.33	13.0415	1.98443	3.95979	4.84278	1.29425	1.97605	2.85907	-0.689655	-0.883015	-2.66566	-3.54867	2.83539e-07	6.64753e-22	5.04861e-30	0.00151478	1.37421e-06	1.22168e-12	0.198141	0.434886	6.54771e-11	1.22243e-17
AT4G13080	xyloglucan:xyloglucosyl transferase, putative / xyloglucan endotransglycosylase, putative / endo-xyloglucan transferase, putative; FUNCTIONS IN: hydrolase activity, acting on glycosyl bonds, hydrolase activity, hydrolyzing O-glycosyl compounds, xyloglucan:xyloglucosyl transferase activity; INVOLVED IN: carbohydrate metabolic process, cellular glucan metabolic process; LOCATED IN: endomembrane sys…	cell wall	xyloglucan:xyloglucosyl transferase, putative / xyloglucan endotransglycosylase, putative / endo-xyloglucan transferase, putative | chr4:7626612-7628367 REVERSE	cell wall.modification	10.7	879	0	0.0994234	0	0.0893013	0	0.254729	0.0671301	0	0	0	0.0636486	0.0660202	0	0	0	0.0331411	0.114677	0.0223767	0.0432229	0	1.04608	-0.421434	0.343862	-2.11141	-1.50151	-0.689411	-3.46726	-0.797262	-1.87664	-2.66934	0.988662	1	1	1	0.846133	1	0.401527	1	1	0.949272
AT4G13410	encodes a gene similar to cellulose synthase	cell wall	Symbols: ATCSLA15, CSLA15 | ATCSLA15; cellulose synthase/ transferase, transferring glycosyl groups | chr4:7792219-7795824 REVERSE	cell wall.cellulose synthesis	10.2	1614	4.28448	0.216588	2.13323	11.3804	5.01117	6.70518	4.56996	6.1174	4.88398	6.33768	7.31403	7.40678	1.61637	1.28931	1.05511	2.21143	7.69893	5.19045	7.0195	1.32026	1.16792	0.915687	1.4864	-1.22145	-0.248924	0.321932	-2.38741	-0.570818	-2.13811	-2.7089	0.105958	0.311873	0.0567254	0.147683	1	1	0.00426604	1	0.0119409	0.000967381
AT4G13710	pectate lyase family protein; FUNCTIONS IN: lyase activity, pectate lyase activity; INVOLVED IN: biological_process unknown; LOCATED IN: endomembrane system; EXPRESSED IN: 20 plant structures; EXPRESSED DURING: 6 growth stages; CONTAINS InterPro DOMAIN/s: Pectin lyase fold/virulence factor (InterPro:IPR011050), AmbAllergen (InterPro:IPR018082), Pectate lyase/Amb allergen (InterPro:IPR002022), Pec…	cell wall	pectate lyase family protein | chr4:7962432-7966461 FORWARD	cell wall.degradation.pectate lyases and polygalacturonases	10.6.3	1980	10.8754	1.36828	3.10895	108.745	129.856	117.721	34.4806	36.3269	22.6346	36.7179	38.7109	36.812	5.01534	4.33532	5.41128	5.11754	118.774	31.1473	37.4136	4.92064	3.95037	2.34553	2.74665	-0.478595	-1.60401	-1.20287	-4.42847	-0.401139	-2.82436	-3.2255	1.18719e-12	0.000117225	6.87526e-06	0.642828	0.0246661	0.112248	3.423e-11	1	1.74076e-05	9.80793e-07
AT4G13760	polygalacturonase; FUNCTIONS IN: polygalacturonase activity; INVOLVED IN: carbohydrate metabolic process; LOCATED IN: endomembrane system; CONTAINS InterPro DOMAIN/s: Pectin lyase fold/virulence factor (InterPro:IPR011050), Parallel beta-helix repeat (InterPro:IPR006626), Glycoside hydrolase, family 28 (InterPro:IPR000743), Pectin lyase fold (InterPro:IPR012334); BEST Arabidopsis thaliana protein…	cell wall	polygalacturonase | chr4:7988058-7989648 FORWARD	cell wall.degradation.pectate lyases and polygalacturonases	10.6.3	1215	0	0	0	0	0.0500512	0	0	0	0	0	0	0	0	0.0535225	0	0	0.0166837	0	0	0.0178408	1.61349	0	0	1.68176	-1.78707	-1.78235	0.165817	0	1.86854	1.86332	1	1	1	1	1	1	1	1	1	1
AT4G15290	encodes a gene similar to cellulose synthase	cell wall	Symbols: ATCSLB05, CSLB05, ATCSLB5 | ATCSLB05; cellulose synthase/ transferase/ transferase, transferring glycosyl groups | chr4:8721487-8726669 REVERSE	cell wall.cellulose synthesis.cellulose synthase	10.2.1	2550	0.0686538	0	0	0.0615654	0.190784	0.0585377	1.43469	1.37319	0.903067	0.834582	0.724022	1.02409	0.561038	0.229517	0.8626	0.0228846	0.103629	1.23698	0.860898	0.551052	1.59006	5.38641	4.98768	4.03615	3.81594	3.41776	2.46335	0.397874	-1.35229	-0.95438	0.351817	2.9668e-13	6.58319e-11	7.59112e-07	5.76458e-12	3.07894e-09	9.25149e-05	1	0.00980896	0.103973
AT4G15980	pectinesterase family protein; FUNCTIONS IN: enzyme inhibitor activity, pectinesterase activity; INVOLVED IN: cell wall modification; LOCATED IN: apoplast, plant-type cell wall; EXPRESSED IN: 12 plant structures; EXPRESSED DURING: L mature pollen stage, M germinated pollen stage, 4 anthesis, C globular stage, petal differentiation and expansion stage; CONTAINS InterPro DOMAIN/s: Pectinesterase, a…	cell wall	pectinesterase family protein | chr4:9057466-9059983 REVERSE	cell wall.pectin*esterases.PME	10.8.1	2106	3.90701	0.0414972	0.247707	7.82722	5.51526	6.66262	0.364243	0.190801	0.378505	0.293381	0.106262	0.0826663	0.15984	0.18527	0.134769	1.39874	6.66837	0.311183	0.16077	0.15996	1.68388	-2.39065	-3.20531	-3.48532	-4.07942	-4.89802	-5.17968	0.817558	-1.0986	-0.280886	0.103808	0.0475007	0.0071099	0.00423101	0.0017054	0.000178322	8.23577e-05	1	0.70514	1
AT4G16590	encodes a gene similar to cellulose synthase	cell wall	Symbols: ATCSLA01, CSLA01, ATCSLA1 | ATCSLA01; cellulose synthase/ glucosyltransferase/ transferase, transferring glycosyl groups | chr4:9345150-9349221 FORWARD	cell wall.cellulose synthesis	10.2	1907	1.97375	0.0916551	1.31307	6.99753	5.74001	6.0272	6.03379	6.53207	4.59803	6.87591	8.41994	8.21634	2.11823	0.852514	1.26508	1.12616	6.25492	5.7213	7.8374	1.41194	1.83475	2.02198	2.60949	-0.184109	0.196273	0.783913	-2.01093	-0.587611	-2.20689	-2.79448	0.00304992	0.00396882	0.000166798	1	1	0.49255	0.00946315	1	0.00368783	0.000156363
AT4G16790	hydroxyproline-rich glycoprotein family protein; EXPRESSED IN: 19 plant structures; EXPRESSED DURING: 9 growth stages; BEST Arabidopsis thaliana protein match is: unknown protein (TAIR:AT3G60380.1); Has 7748 Blast hits to 5665 proteins in 391 species: Archae - 4; Bacteria - 313; Metazoa - 3256; Fungi - 1084; Plants - 1874; Viruses - 244; Other Eukaryotes - 973 (source: NCBI BLink).	cell wall	hydroxyproline-rich glycoprotein family protein | chr4:9451585-9453254 REVERSE	cell wall.cell wall proteins.HRGP	10.5.4	1670	2.51594	3.87251	2.0617	1.69213	2.03921	2.2346	1.41335	1.27182	1.27286	1.39769	0.938036	0.903488	1.96531	1.1682	1.86949	2.81671	1.98865	1.31935	1.07974	1.66767	-0.935151	-1.19761	-1.36667	-1.04383	-0.261911	-0.431189	-0.107968	0.169226	0.153903	0.323129	0.00925688	0.000146886	1.49152e-05	0.000897434	0.853443	0.442796	1	1	1	0.696407
AT4G16980	arabinogalactan-protein family; INVOLVED IN: biological_process unknown; LOCATED IN: endomembrane system; EXPRESSED IN: 22 plant structures; EXPRESSED DURING: 13 growth stages; Has 55729 Blast hits to 24766 proteins in 1168 species: Archae - 164; Bacteria - 9443; Metazoa - 21010; Fungi - 5539; Plants - 9700; Viruses - 2314; Other Eukaryotes - 7559 (source: NCBI BLink).	cell wall	arabinogalactan-protein family | chr4:9556978-9557812 FORWARD	cell wall.cell wall proteins.AGPs	10.5.1.1	835	0	0	0	0	0	0	0	0	0	0	0	0	0	0	0	0	0	0	0	0	0	0	0	0	0	0	0	0	0	0	1	1	1	1	1	1	1	1	1	1
AT4G17030	Encodes EXLB1 (expansin-like B1), a member of the expansin family.	cell wall	Symbols: ATEXLB1, EXPR, AT-EXPR, ATEXPR1, ATHEXP BETA 3.1 | ATEXLB1 (ARABIDOPSIS THALIANA EXPANSIN-LIKE B1) | chr4:9581586-9583290 REVERSE	cell wall.modification	10.7	1093	0	0.159914	0	4.16538	8.62388	4.16539	0.755813	2.99362	1.94481	0.690908	0.972549	0.690222	2.46384	3.4508	0.714103	0.0533047	5.65155	1.89808	0.784559	2.20958	6.07547	4.8208	3.7031	4.9064	-1.24012	-2.3586	-1.15529	1.11796	0.0848117	1.20279	6.63866e-12	1.43016e-07	0.000155397	7.20851e-08	0.146723	0.00103191	0.1723	1	1	0.182708
AT4G18180	glycoside hydrolase family 28 protein / polygalacturonase (pectinase) family protein; FUNCTIONS IN: polygalacturonase activity; INVOLVED IN: carbohydrate metabolic process; LOCATED IN: endomembrane system; CONTAINS InterPro DOMAIN/s: Pectin lyase fold/virulence factor (InterPro:IPR011050), Pectin lyase fold (InterPro:IPR012334), Glycoside hydrolase, family 28 (InterPro:IPR000743), Parallel beta-h…	cell wall	glycoside hydrolase family 28 protein / polygalacturonase (pectinase) family protein | chr4:10065626-10067317 FORWARD	cell wall.degradation.pectate lyases and polygalacturonases	10.6.3	1245	1.12493	0.350976	0.586619	0.126098	0.0488452	0.0599482	0	0	0.0711406	0	0	0	0	0.104466	0	0.687509	0.0782971	0.0237135	0	0.0348218	-3.57184	-4.95168	-6.65166	-4.2336	-1.4701	-3.44902	-0.706156	1.89118	0.751548	2.64606	0.000129968	1.32338e-05	1.43394e-06	1.09759e-05	0.861609	0.408059	1	1	1	0.954451
AT4G18670	protein binding / structural constituent of cell wall; FUNCTIONS IN: structural constituent of cell wall, protein binding; LOCATED IN: endomembrane system; EXPRESSED IN: 22 plant structures; EXPRESSED DURING: 12 growth stages; CONTAINS InterPro DOMAIN/s: Leucine-rich repeat, N-terminal (InterPro:IPR013210), Atrophin-1 (InterPro:IPR017993); BEST Arabidopsis thaliana protein match is: leucine-rich …	cell wall	protein binding / structural constituent of cell wall | chr4:10275462-10278491 REVERSE	cell wall.cell wall proteins.LRR	10.5.3	3030	0.520002	0.605695	0.619808	3.21237	5.78018	2.8327	12.5805	10.9882	7.45392	12.756	12.8328	13.7323	4.16612	4.20655	5.31583	0.581835	3.94175	10.3409	13.107	4.56283	2.26623	4.00246	4.47597	2.66003	1.73381	2.20738	0.391186	-0.473569	-1.34258	-1.81615	2.75032e-09	1.03228e-28	5.90978e-35	2.83976e-13	1.39372e-07	7.12351e-12	0.48392	1	6.2105e-05	2.59759e-08
AT4G18780	Encodes a member of the cellulose synthase family involved in secondary cell wall biosynthesis. Mutants have abnormal xylem formation, reduced cellulose content, and enhanced drought and osmotic stress tolerance. Mediates resistance towards bacterial pathogens via ABA. Confers resistance towards bacterial and fungal pathogens, independent of salicylic acid, ethylene and jasmonate signaling.	cell wall	Symbols: CESA8, IRX1, ATCESA8, LEW2 | IRX1 (IRREGULAR XYLEM 1); cellulose synthase/ transferase, transferring glycosyl groups | chr4:10312624-10316790 REVERSE	cell wall.cellulose synthesis.cellulose synthase	10.2.1	3251	28.2983	21.1292	23.8451	37.3284	44.875	33.4264	24.8481	28.9757	22.449	36.849	41.4398	42.0913	29.5619	23.4435	20.8219	24.4242	38.5433	25.4243	40.1267	24.6091	0.109466	-0.15723	0.635826	-0.372581	-0.26724	0.525834	-0.482597	-0.793069	-0.215355	-1.00842	1	0.827268	0.0283707	0.268361	0.692687	0.145215	0.210334	0.132061	0.797829	0.000808795
AT4G18990	xyloglucan:xyloglucosyl transferase, putative / xyloglucan endotransglycosylase, putative / endo-xyloglucan transferase, putative; FUNCTIONS IN: hydrolase activity, acting on glycosyl bonds, hydrolase activity, hydrolyzing O-glycosyl compounds, xyloglucan:xyloglucosyl transferase activity; INVOLVED IN: carbohydrate metabolic process, cellular glucan metabolic process; LOCATED IN: endomembrane sys…	cell wall	xyloglucan:xyloglucosyl transferase, putative / xyloglucan endotransglycosylase, putative / endo-xyloglucan transferase, putative | chr4:10401910-10404248 REVERSE	cell wall.modification	10.7	1105	14.0212	26.4157	12.9356	13.7101	11.5571	15.8727	40.1571	36.2606	27.3325	28.3924	25.1129	28.8321	20.8676	21.1862	27.8686	17.7908	13.7133	34.5834	27.4458	23.3075	-0.787392	0.86948	0.667852	0.137493	1.65829	1.45665	0.926249	0.201635	-0.732029	-0.530393	0.0113559	0.000741916	0.0117858	0.88441	3.53243e-10	3.94382e-08	0.00110575	1	0.0120313	0.0987743
AT4G19410	pectinacetylesterase, putative; FUNCTIONS IN: carboxylesterase activity; INVOLVED IN: biological_process unknown; LOCATED IN: cell wall, membrane, plant-type cell wall; EXPRESSED IN: 24 plant structures; EXPRESSED DURING: 14 growth stages; CONTAINS InterPro DOMAIN/s: Pectinacetylesterase (InterPro:IPR004963); BEST Arabidopsis thaliana protein match is: pectinacetylesterase, putative (TAIR:AT5G452…	cell wall	pectinacetylesterase, putative | chr4:10582021-10585758 REVERSE	cell wall.pectin*esterases.acetyl esterase	10.8.2	1475	15.3703	1.83674	2.68794	33.6867	31.8285	32.7384	10.2013	12.7262	18.2544	6.74875	8.68603	7.86871	8.32999	7.58313	7.21585	6.63166	32.7512	13.7273	7.76783	7.70966	1.74385	0.819315	0.127632	-0.180726	-0.924459	-1.61624	-1.92467	0.691753	-1.00016	-0.308402	0.00328869	0.308317	1	1	0.379812	0.0396336	0.0112778	1	0.288847	1
AT4G20460	NAD-dependent epimerase/dehydratase family protein; FUNCTIONS IN: coenzyme binding, UDP-glucose 4-epimerase activity, binding, catalytic activity; INVOLVED IN: galactose metabolic process, cellular metabolic process, nucleotide-sugar metabolic process, metabolic process; LOCATED IN: endomembrane system; EXPRESSED IN: 18 plant structures; EXPRESSED DURING: 9 growth stages; CONTAINS InterPro DOMAIN…	cell wall	NAD-dependent epimerase/dehydratase family protein | chr4:11029736-11032649 REVERSE	cell wall.precursor synthesis.MUR4	10.1.9	1171	8.74589	21.5684	12.8302	22.188	27.8874	21.0331	22.2726	28.4324	17.3963	16.7671	22.6464	23.5893	27.6686	18.3261	23.0258	14.3815	23.7028	22.7005	21.0009	23.0068	0.281077	0.550116	0.572918	0.396973	0.26861	0.291415	0.115452	-0.0228053	-0.153153	-0.175959	0.572165	0.0857486	0.0698213	0.266606	0.72402	0.628903	1	1	1	0.949272
AT4G22080	pectate lyase family protein; FUNCTIONS IN: lyase activity, pectate lyase activity; INVOLVED IN: biological_process unknown; LOCATED IN: endomembrane system; CONTAINS InterPro DOMAIN/s: Pectin lyase fold/virulence factor (InterPro:IPR011050), AmbAllergen (InterPro:IPR018082), Pectate lyase/Amb allergen (InterPro:IPR002022), Pectin lyase fold (InterPro:IPR012334), Parallel beta-helix repeat (Inter…	cell wall	pectate lyase family protein | chr4:11700555-11702666 REVERSE	cell wall.degradation.pectate lyases and polygalacturonases	10.6.3	1477	0	0	0	0	0.0823457	0.0505319	0.0399508	0.0388653	0.179899	0	0	0.0392903	0	0	0	0	0.0442925	0.0862382	0.0130968	0	2.84552	3.6242	1.68898	0	0.919216	-1.08924	-3.06676	1.98436	-3.87439	-1.8822	0.825439	0.254893	1	1	1	1	0.631826	1	0.238651	1
AT4G23820	glycoside hydrolase family 28 protein / polygalacturonase (pectinase) family protein; FUNCTIONS IN: polygalacturonase activity; INVOLVED IN: carbohydrate metabolic process; LOCATED IN: endomembrane system; EXPRESSED IN: 22 plant structures; EXPRESSED DURING: 13 growth stages; CONTAINS InterPro DOMAIN/s: Pectin lyase fold/virulence factor (InterPro:IPR011050), Glycoside hydrolase, family 28 (Inter…	cell wall	glycoside hydrolase family 28 protein / polygalacturonase (pectinase) family protein | chr4:12397038-12400091 REVERSE	cell wall.degradation.pectate lyases and polygalacturonases	10.6.3	1555	2.25167	9.72284	4.09286	21.05	10.4026	16.319	3.83263	5.13129	5.01233	3.70848	5.50477	4.0305	1.24475	1.00368	0.866984	5.35579	15.9239	4.65875	4.41458	1.03847	1.20701	-0.248447	-0.189744	-2.57479	-1.45578	-1.39706	-3.78396	-0.0587152	-2.32765	-2.38634	0.00429744	0.818303	0.961205	1.07346e-08	0.0016504	0.00225646	1.80901e-16	1	8.90065e-07	4.15687e-07
AT4G23990	encodes a protein similar to cellulose synthase	cell wall	Symbols: ATCSLG3, CSLG3 | ATCSLG3; cellulose synthase/ transferase/ transferase, transferring glycosyl groups | chr4:12456489-12460753 FORWARD	cell wall.cellulose synthesis.cellulose synthase	10.2.1	2513	5.39901	1.70404	2.24196	10.4328	13.9145	13.0679	8.61747	9.57114	8.81119	13.6046	10.4191	9.83745	80.472	43.9397	68.9511	3.11501	12.4717	8.99993	11.287	64.4543	1.44779	1.30487	1.76769	3.96443	-0.141855	0.32102	2.51783	-0.462864	2.65965	2.19679	0.000574822	0.00379833	6.05851e-05	7.23547e-18	1	0.848479	2.84004e-08	1	7.13432e-09	1.75134e-06
AT4G24430	lyase; FUNCTIONS IN: lyase activity; INVOLVED IN: biological_process unknown; LOCATED IN: plasma membrane; EXPRESSED IN: 9 plant structures; EXPRESSED DURING: 4 anthesis, petal differentiation and expansion stage; CONTAINS InterPro DOMAIN/s: Rhamnogalacturonate lyase (InterPro:IPR010325), Carbohydrate-binding-like fold (InterPro:IPR013784), Galactose-binding like (InterPro:IPR008979); BEST Arabid…	cell wall	lyase | chr4:12630018-12633075 FORWARD	cell wall.degradation.pectate lyases and polygalacturonases	10.6.3	2041	3.43101	11.4754	5.572	6.38428	10.2496	6.43599	9.62737	10.6033	11.4564	12.4453	13.7058	13.79	6.10242	2.77197	8.03077	6.82615	7.68995	10.5623	13.3137	5.63505	-0.236225	0.560534	1.02653	-0.527185	0.796893	1.26294	-0.290998	-0.466032	-1.08784	-1.55387	0.824588	0.229841	0.0111868	0.283636	0.126261	0.00407526	0.868452	1	0.0174582	0.00026706
AT4G24780	pectate lyase family protein; FUNCTIONS IN: lyase activity, pectate lyase activity; INVOLVED IN: biological_process unknown; LOCATED IN: membrane; EXPRESSED IN: 23 plant structures; EXPRESSED DURING: 13 growth stages; CONTAINS InterPro DOMAIN/s: Pectin lyase fold/virulence factor (InterPro:IPR011050), AmbAllergen (InterPro:IPR018082), Pectate lyase/Amb allergen (InterPro:IPR002022), Pectin lyase …	cell wall	pectate lyase family protein | chr4:12770331-12772333 REVERSE	cell wall.degradation.pectate lyases and polygalacturonases	10.6.3	1633	31.4113	0.963305	1.72506	36.5321	42.0063	43.1451	21.7167	22.3218	15.7289	19.7167	17.8496	15.4941	12.8836	11.7078	17.0763	11.3666	40.5611	19.9225	17.6868	13.8892	1.27714	0.576469	0.542078	-0.10649	-0.700857	-0.735249	-1.38388	0.0343918	-0.683004	-0.648611	0.163413	0.787282	0.817125	1	0.864466	0.80935	0.337523	1	0.832259	0.87428
AT4G25810	xyloglucan endotransglycosylase-related protein (XTR6)	cell wall	Symbols: XTR6, XTH23 | XTR6 (XYLOGLUCAN ENDOTRANSGLYCOSYLASE 6); hydrolase, acting on glycosyl bonds / hydrolase, hydrolyzing O-glycosyl compounds / xyloglucan:xyloglucosyl transferase | chr4:13128643-13129884 FORWARD	cell wall.modification	10.7	1081	932.828	42.1201	202.878	303.745	295.285	501.253	481.011	401.828	221.876	267.936	279.839	288.763	115.062	92.5216	153.267	392.609	366.761	368.238	278.846	120.284	-0.681346	-0.364509	-0.631024	-2.14512	0.31684	0.0503236	-1.46379	0.266516	-1.78062	-1.5141	0.504047	0.947885	0.645427	0.0138414	1	1	0.198423	1	0.0843072	0.166855
AT4G26320	arabinogalactan protein 13 (AGP13); LOCATED IN: anchored to membrane; EXPRESSED IN: inflorescence meristem, hypocotyl, flower, root; EXPRESSED DURING: petal differentiation and expansion stage; Has 32 Blast hits to 32 proteins in 5 species: Archae - 0; Bacteria - 0; Metazoa - 0; Fungi - 0; Plants - 32; Viruses - 0; Other Eukaryotes - 0 (source: NCBI BLink).	cell wall	Symbols: AGP13 | AGP13 (arabinogalactan protein 13) | chr4:13317100-13317470 REVERSE	cell wall.cell wall proteins.AGPs	10.5.1.1	371	0	0	0	0	0	0	0	0	0	0	0	0	0	0	0	0	0	0	0	0	0	0	0	0	0	0	0	0	0	0	1	1	1	1	1	1	1	1	1	1
AT4G28300	Encodes a protein with 13.6% proline amino acids that is predicted to localize to the cell wall.	cell wall	hydroxyproline-rich glycoprotein family protein | chr4:14014653-14017068 FORWARD	cell wall.cell wall proteins.HRGP	10.5.4	1943	16.0381	45.6981	18.1498	20.7652	21.9087	18.7837	12.2388	12.0835	16.1368	10.0698	10.769	11.4391	28.3695	23.2608	22.8972	26.6287	20.4859	13.4864	10.7593	24.8425	-0.756386	-1.02676	-1.22126	-0.316424	-0.26993	-0.464446	0.44046	0.194512	0.710376	0.904887	0.0148611	0.000115716	3.63165e-06	0.36237	0.670524	0.210375	0.250631	1	0.0236858	0.0022555
AT4G28850	xyloglucan:xyloglucosyl transferase, putative / xyloglucan endotransglycosylase, putative / endo-xyloglucan transferase, putative; FUNCTIONS IN: hydrolase activity, acting on glycosyl bonds, hydrolase activity, hydrolyzing O-glycosyl compounds, xyloglucan:xyloglucosyl transferase activity; INVOLVED IN: carbohydrate metabolic process, cellular glucan metabolic process; LOCATED IN: endomembrane sys…	cell wall	xyloglucan:xyloglucosyl transferase, putative / xyloglucan endotransglycosylase, putative / endo-xyloglucan transferase, putative | chr4:14244295-14245957 FORWARD	cell wall.modification	10.7	1096	288.478	3.58822	11.1379	70.1879	67.8035	117.946	94.7025	90.6103	52.4471	48.5444	46.7077	50.7778	27.1049	22.7842	34.701	101.068	85.3124	79.2533	48.6766	28.1967	-0.789099	-0.586334	-1.15307	-2.241	0.202721	-0.364035	-1.45203	0.566751	-1.65473	-1.08798	0.59579	0.855612	0.430056	0.0660089	1	1	0.425639	1	0.307409	0.630753
AT4G30440	UDP-D-glucuronate 4-epimerase	cell wall	Symbols: GAE1 | GAE1 (UDP-D-GLUCURONATE 4-EPIMERASE 1); UDP-glucuronate 4-epimerase/ catalytic | chr4:14881855-14883480 REVERSE	cell wall.precursor synthesis.GAE	10.1.6	1626	87.3721	132.218	456.671	36.8342	40.4667	40.3473	45.1446	55.3564	41.7794	45.8096	44.2829	52.3214	30.0186	29.1154	30.2413	225.421	39.216	47.4268	47.4713	29.7918	-3.22522	-2.62687	-2.48929	-3.45749	0.598464	0.736048	-0.232189	-0.137583	-0.830644	-0.968226	3.36028e-09	1.55956e-05	4.0447e-05	2.95989e-08	0.659458	0.467537	1	1	0.362705	0.248276
AT4G30570	GDP-mannose pyrophosphorylase, putative; FUNCTIONS IN: transferase activity, nucleotidyltransferase activity; INVOLVED IN: biosynthetic process; EXPRESSED IN: 17 plant structures; EXPRESSED DURING: 9 growth stages; CONTAINS InterPro DOMAIN/s: Trimeric LpxA-like (InterPro:IPR011004), Bacterial transferase hexapeptide repeat (InterPro:IPR001451), Nucleotidyl transferase (InterPro:IPR005835); BEST A…	cell wall	GDP-mannose pyrophosphorylase, putative | chr4:14930677-14931951 REVERSE	cell wall.precursor synthesis.NDP sugar pyrophosphorylase.GDP mannose	10.1.1.1	1025	13.4076	13.1303	43.4642	13.4783	14.7136	11.5776	10.5925	10.5287	11.5789	12.5916	13.4819	14.2673	7.63559	7.86702	6.71484	23.334	13.2565	10.9001	13.4469	7.40582	-1.50031	-1.44868	-1.01507	-2.16854	0.0529721	0.486664	-0.667072	-0.43367	-0.71999	-1.15366	0.00273241	0.00814804	0.0764187	6.1458e-05	1	0.701561	0.472283	1	0.390806	0.0826939
AT4G32375	glycoside hydrolase family 28 protein / polygalacturonase (pectinase) family protein; FUNCTIONS IN: polygalacturonase activity; INVOLVED IN: carbohydrate metabolic process; LOCATED IN: cellular_component unknown; CONTAINS InterPro DOMAIN/s: Pectin lyase fold/virulence factor (InterPro:IPR011050), Glycoside hydrolase, family 28 (InterPro:IPR000743), Pectin lyase fold (InterPro:IPR012334), Parallel…	cell wall	glycoside hydrolase family 28 protein / polygalacturonase (pectinase) family protein | chr4:15628873-15631596 FORWARD	cell wall.degradation.pectate lyases and polygalacturonases	10.6.3	1461	0	0	0	0.0537275	0.166495	0.306512	0.0807767	0.117873	0.121246	0.0469891	0.0765875	0.278044	0	0.0890209	0	0	0.175578	0.106632	0.133873	0.0296736	4.59071	4.05122	4.52974	2.43522	-0.405252	0.0876062	-2.0708	-0.491032	-1.65298	-2.14332	0.0371781	0.0837211	0.0278187	0.81125	1	1	0.217922	1	0.524781	0.206599
AT4G33220	enzyme inhibitor/ pectinesterase; FUNCTIONS IN: enzyme inhibitor activity, pectinesterase activity; INVOLVED IN: cell wall modification; LOCATED IN: endomembrane system, cell wall, plant-type cell wall; EXPRESSED IN: 22 plant structures; EXPRESSED DURING: 13 growth stages; CONTAINS InterPro DOMAIN/s: Pectinesterase, active site (InterPro:IPR018040), Pectin lyase fold/virulence factor (InterPro:IP…	cell wall	Symbols: PME44, ATPME44 | enzyme inhibitor/ pectinesterase | chr4:16022439-16026360 FORWARD	cell wall.pectin*esterases.misc	10.8.1	1875	4.57509	0.559316	0.723385	13.4804	10.3462	12.3796	24.0121	16.5936	17.4306	13.8401	12.1741	12.8753	1.92997	2.04627	2.04353	1.9526	12.0687	19.3454	12.9632	2.00659	2.075	3.0839	2.63529	-0.346986	1.00944	0.560814	-2.42234	0.448616	-3.43153	-2.9829	0.000246389	1.86919e-06	3.98339e-05	0.889253	0.266964	0.705698	0.000527608	1	7.51603e-07	1.59606e-05
AT4G33440	glycoside hydrolase family 28 protein / polygalacturonase (pectinase) family protein; FUNCTIONS IN: polygalacturonase activity; INVOLVED IN: carbohydrate metabolic process; LOCATED IN: endomembrane system; EXPRESSED IN: 16 plant structures; EXPRESSED DURING: 9 growth stages; CONTAINS InterPro DOMAIN/s: Pectin lyase fold/virulence factor (InterPro:IPR011050), Glycoside hydrolase, family 28 (InterP…	cell wall	glycoside hydrolase family 28 protein / polygalacturonase (pectinase) family protein | chr4:16091940-16094958 FORWARD	cell wall.degradation.pectate lyases and polygalacturonases	10.6.3	1734	17.4159	27.5183	31.5891	42.6431	28.7929	38.6951	39.6445	42.275	34.0693	37.7304	37.5885	39.7922	27.8092	23.3642	24.7977	25.5077	36.7104	38.663	38.3704	25.3237	-0.00679625	0.38839	0.511664	-0.389013	0.394914	0.518193	-0.382523	-0.123278	-0.777428	-0.900705	1	0.342833	0.163387	0.342022	0.505741	0.258583	0.512893	1	0.0431948	0.0147083
AT4G35670	glycoside hydrolase family 28 protein / polygalacturonase (pectinase) family protein; FUNCTIONS IN: polygalacturonase activity; INVOLVED IN: carbohydrate metabolic process; LOCATED IN: endomembrane system; EXPRESSED IN: leaf whorl, petal, flower, carpel; EXPRESSED DURING: 4 anthesis, petal differentiation and expansion stage; CONTAINS InterPro DOMAIN/s: Pectin lyase fold/virulence factor (InterPr…	cell wall	glycoside hydrolase family 28 protein / polygalacturonase (pectinase) family protein | chr4:16914996-16917201 FORWARD	cell wall.degradation.pectate lyases and polygalacturonases	10.6.3	1185	0.147736	0	0.176092	0	0	0	0	0	0	0	0	0	0	0	0	0.107943	0	0	0	0	-4.0598	-3.88879	-3.88071	-3.89513	0	0	0	0	0	0	0.171326	0.144324	0.143202	0.149235	1	1	1	1	1	1
AT4G37450	AGP18 is a lysine-rich arabinogalactan-protein (AGP) and part of a multi-gene family of glycoproteins with approx. 50 members. It falls into one subclass with AGP17 and AGP19, other lysine-rich AGPs. It is expressed in young leaves, shoots, roots and flowers.	cell wall	Symbols: AGP18, ATAGP18 | AGP18 (ARABINOGALACTAN PROTEIN 18) | chr4:17605758-17606755 REVERSE	cell wall.cell wall proteins.AGPs	10.5.1.1	819	0	0	0	0	0	0	0	0	0	0	0	0	0	0	0	0	0	0	0	0	0	0	0	0	0	0	0	0	0	0	1	1	1	1	1	1	1	1	1	1
AT4G37800	xyloglucan:xyloglucosyl transferase, putative / xyloglucan endotransglycosylase, putative / endo-xyloglucan transferase, putative; FUNCTIONS IN: hydrolase activity, acting on glycosyl bonds, xyloglucan:xyloglucosyl transferase activity, hydrolase activity, hydrolyzing O-glycosyl compounds; INVOLVED IN: carbohydrate metabolic process, cellular glucan metabolic process; LOCATED IN: endomembrane sys…	cell wall	xyloglucan:xyloglucosyl transferase, putative / xyloglucan endotransglycosylase, putative / endo-xyloglucan transferase, putative | chr4:17775474-17777397 REVERSE	cell wall.modification	10.7	1136	54.9397	0.692375	1.4695	4.2841	6.15617	6.04443	44.0478	23.952	11.0713	64.3604	65.3045	51.3908	12.7419	8.24321	22.2986	19.0339	5.4949	26.357	60.3519	14.4279	-2.34712	0.244359	1.57042	-0.799956	2.59173	3.91785	1.5473	-1.32611	-1.0444	-2.37051	0.0288889	1	0.258545	0.730892	0.0965937	0.00615653	0.423798	1	0.694653	0.120825
AT4G37950	lyase; FUNCTIONS IN: lyase activity; INVOLVED IN: biological_process unknown; EXPRESSED IN: sperm cell, root; CONTAINS InterPro DOMAIN/s: Rhamnogalacturonate lyase (InterPro:IPR010325), Carbohydrate-binding-like fold (InterPro:IPR013784), Galactose-binding like (InterPro:IPR008979); BEST Arabidopsis thaliana protein match is: lyase (TAIR:AT2G22620.1); Has 157 Blast hits to 146 proteins in 44 spec…	cell wall	lyase | chr4:17844430-17849274 FORWARD	cell wall.degradation.pectate lyases and polygalacturonases	10.6.3	2310	0.90944	2.04296	0.858162	0.849522	1.15833	0.936983	0.842963	0.820057	1.07358	0.564663	1.13832	1.08024	0.473603	0.253363	0.491469	1.27019	0.981611	0.912199	0.927742	0.406145	-0.775821	-0.571526	-0.39166	-1.9001	0.206514	0.386571	-1.12442	-0.180001	-1.33026	-1.51022	0.0891624	0.21752	0.460597	4.41773e-06	1	0.62239	0.020046	1	0.00475256	0.000861689
AT4G38190	encodes a gene similar to cellulose synthase	cell wall	Symbols: ATCSLD4, CSLD4 | ATCSLD4; cellulose synthase/ transferase, transferring glycosyl groups | chr4:17909919-17913641 REVERSE	cell wall.cellulose synthesis.cellulose synthase	10.2.1	3513	0.921931	1.04484	0.980084	2.61429	2.21576	1.97583	1.88125	2.07524	1.89091	1.97374	1.62443	1.81711	4.02452	3.1469	3.37308	0.982284	2.26863	1.94913	1.80509	3.51483	0.722323	0.846566	0.867	1.52505	0.114178	0.134628	0.792837	-0.0204487	0.678607	0.658155	0.0445601	0.00326982	0.00266211	8.41739e-09	1	1	0.00331091	1	0.0157571	0.0199071
AT4G38210	expansin -like protein. Naming convention from the Expansin Working Group (Kende et al, 2004. Plant Mol Bio). Involved in the formation of nematode-induced syncytia in roots of Arabidopsis thaliana.	cell wall	Symbols: ATEXPA20, EXP20, ATEXP20, ATHEXP ALPHA 1.23 | ATEXPA20 (ARABIDOPSIS THALIANA EXPANSIN A20) | chr4:17922756-17923973 REVERSE	cell wall.modification	10.7	1142	0.306598	0.84179	0.0913611	2.47448	7.08234	1.63388	0.516702	1.10586	0.542899	1.56298	1.22476	1.16877	0.589532	0.398606	0.621329	0.41325	3.73023	0.721819	1.31884	0.536489	2.73583	0.73797	1.72229	0.135081	-1.9972	-1.01083	-2.60226	-0.985777	-0.604432	-1.5902	1.10742e-05	0.411761	0.00803164	1	0.0018242	0.174234	4.37929e-05	1	0.781902	0.0339346
AT4G38400	member of EXPANSIN-LIKE. Naming convention from the Expansin Working Group (Kende et al, 2004. Plant Mol Bio)	cell wall	Symbols: ATEXLA2, EXPL2, ATEXPL2, ATHEXP BETA 2.2 | ATEXLA2 (ARABIDOPSIS THALIANA EXPANSIN-LIKE A2) | chr4:17978443-17979740 REVERSE	cell wall.modification	10.7	1105	33.6668	43.3407	46.3603	12.2184	12.2175	9.321	16.5541	22.0265	16.4316	14.0409	15.088	14.1797	6.54967	3.41333	8.41196	41.1226	11.2523	18.3374	14.4362	6.12499	-2.40482	-1.36995	-1.57829	-3.12624	1.03479	0.826424	-0.721876	0.208358	-1.75656	-1.54819	2.08502e-12	3.50971e-05	1.68844e-06	1.6662e-19	0.00834791	0.0429153	0.109059	1	1.2587e-06	2.55697e-05
AT4G40090	arabinogalactan-protein 3 (AGP3); INVOLVED IN: multicellular organismal development; LOCATED IN: endomembrane system; EXPRESSED IN: shoot apex, hypocotyl, root; Has 28 Blast hits to 28 proteins in 2 species: Archae - 0; Bacteria - 0; Metazoa - 0; Fungi - 0; Plants - 28; Viruses - 0; Other Eukaryotes - 0 (source: NCBI BLink).	cell wall	Symbols: AGP3 | AGP3 (arabinogalactan-protein 3) | chr4:18580838-18581585 REVERSE	cell wall.cell wall proteins.AGPs	10.5.1.1	748	0	0	0	0	0	0	0	0	0	0	0	0	0	0	0	0	0	0	0	0	0	0	0	0	0	0	0	0	0	0	1	1	1	1	1	1	1	1	1	1
AT5G02260	member of Alpha-Expansin Gene Family. Naming convention from the Expansin Working Group (Kende et al, 2004. Plant Mol Bio)	cell wall	Symbols: ATEXPA9, EXP9, ATEXP9, ATHEXP ALPHA 1.10 | ATEXPA9 (ARABIDOPSIS THALIANA EXPANSIN A9) | chr5:463158-465246 FORWARD	cell wall.modification	10.7	1249	6.51772	3.49852	14.9526	148.13	55.2131	188.172	27.5431	31.1609	28.0815	27.9221	21.8593	18.585	19.6071	20.1493	25.735	8.32296	130.505	28.9285	22.7888	21.8305	3.31169	1.4352	1.22843	0.868636	-1.87307	-2.07985	-2.43968	0.206777	-0.566597	-0.35982	9.07682e-09	0.0330853	0.0751621	0.260619	0.0115975	0.00371407	0.00050967	1	0.695793	0.974064
AT5G03170	FLA11; LOCATED IN: anchored to membrane; EXPRESSED IN: 20 plant structures; EXPRESSED DURING: 13 growth stages; CONTAINS InterPro DOMAIN/s: FAS1 domain (InterPro:IPR000782); BEST Arabidopsis thaliana protein match is: FLA12 (TAIR:AT5G60490.1); Has 653 Blast hits to 643 proteins in 116 species: Archae - 10; Bacteria - 167; Metazoa - 17; Fungi - 10; Plants - 410; Viruses - 0; Other Eukaryotes - 39 …	cell wall	Symbols: FLA11 | FLA11 | chr5:752750-753657 REVERSE	cell wall.cell wall proteins.AGPs	10.5.1.1	908	0	0	0	1.38319	6.29554	1.31516	12.5423	13.4659	6.53546	19.2042	18.0534	18.5344	1.11219	0.644568	1.79734	0	2.99796	10.8479	18.5973	1.1847	7.91136	9.96583	10.8709	6.61959	2.2019	3.11573	-1.15423	-0.913799	-3.35527	-4.26902	3.37075e-10	1.12511e-17	8.90153e-22	2.0416e-05	0.000826267	9.9817e-07	0.186727	1	4.72094e-07	1.97638e-10
AT5G03760	encodes a beta-mannan synthase that is required for agrobacterium-mediated plant genetic transformation involves a complex interaction between the bacterium and the host plant. 3' UTR is involved in transcriptional regulation and the gene is expressed in the elongation zone of the root.	cell wall	Symbols: ATCSLA09, CSLA09, ATCSLA9, CSLA9, RAT4 | ATCSLA09; mannan synthase/ transferase, transferring glycosyl groups | chr5:985675-990549 REVERSE	cell wall.cellulose synthesis	10.2	2299	4.03591	0.304108	2.04221	19.1203	17.0348	14.8362	24.2035	27.2163	18.3381	32.3995	37.5252	40.2108	10.9816	4.41263	3.9197	2.12741	16.9971	23.2527	36.7118	6.43798	2.36211	3.138	3.93212	1.09332	0.779592	1.57375	-1.26529	-0.794147	-2.04483	-2.83897	0.000115579	1.39482e-05	9.10356e-08	0.178191	0.565294	0.0635331	0.176637	1	0.0105873	0.000240597
AT5G04310	pectate lyase family protein; FUNCTIONS IN: pectate lyase activity; INVOLVED IN: biological_process unknown; LOCATED IN: anchored to membrane; EXPRESSED IN: 14 plant structures; EXPRESSED DURING: 6 growth stages; CONTAINS InterPro DOMAIN/s: Pectin lyase fold/virulence factor (InterPro:IPR011050), AmbAllergen (InterPro:IPR018082), Pectate lyase/Amb allergen (InterPro:IPR002022), Pectin lyase fold …	cell wall	pectate lyase family protein | chr5:1203203-1207352 REVERSE	cell wall.degradation.pectate lyases and polygalacturonases	10.6.3	1710	0.511893	0.153321	0	2.89195	3.87634	2.70608	6.6944	6.64678	5.49031	5.09865	6.05276	4.95476	2.80519	1.44511	3.0706	0.221738	3.15812	6.27716	5.36872	2.4403	3.29381	4.6158	4.52204	3.07168	1.32431	1.23071	-0.220537	0.0935884	-1.54469	-1.45109	5.40864e-11	7.81302e-25	7.0224e-24	9.21559e-11	0.00040488	0.00107776	0.970178	1	2.7817e-05	0.00010159
AT5G04960	pectinesterase family protein; FUNCTIONS IN: enzyme inhibitor activity, pectinesterase activity; INVOLVED IN: cell wall modification; LOCATED IN: cell wall, plant-type cell wall; EXPRESSED IN: root, flower; CONTAINS InterPro DOMAIN/s: Pectinesterase, active site (InterPro:IPR018040), Pectin lyase fold/virulence factor (InterPro:IPR011050), Pectinesterase inhibitor (InterPro:IPR006501), Pectineste…	cell wall	pectinesterase family protein | chr5:1461907-1463969 FORWARD	cell wall.pectin*esterases.PME	10.8.1	1933	18.8381	1.44676	2.26697	32.446	25.1995	32.7037	1.28211	1.30666	1.64952	1.13649	0.868295	0.990712	0.696581	0.773764	0.550614	7.51726	30.1164	1.41276	0.998499	0.673653	1.44757	-2.63962	-3.00571	-3.86018	-4.0884	-4.45486	-5.31056	0.366373	-1.22169	-0.855284	0.0448429	0.00110701	0.000218781	4.45608e-06	5.00442e-06	6.34901e-07	6.88617e-09	1	0.305433	0.588844
AT5G05290	Encodes an expansin. Naming convention from the Expansin Working Group (Kende et al, 2004. Plant Mol Bio)	cell wall	Symbols: ATEXPA2, EXP2, ATEXP2, ATHEXP ALPHA 1.12 | ATEXPA2 (ARABIDOPSIS THALIANA EXPANSIN A2) | chr5:1568694-1569864 FORWARD	cell wall.modification	10.7	978	40.0972	7.14872	10.1347	335.333	193.878	509.781	249.243	263.014	274.857	174.857	121.39	126.685	101.624	134.182	157.293	19.1269	346.331	262.371	140.977	131.033	3.64143	3.54572	2.78489	2.38837	-0.0954799	-0.856311	-1.25284	0.760829	-1.15736	-0.396531	2.75663e-10	6.46252e-08	1.4746e-05	0.000207615	1	0.382077	0.124929	1	0.157653	0.924443
AT5G06860	Encodes a polygalacturonase inhibiting protein involved in defense response. PGIPs inhibit the function of cell wall pectin degrading enzymes such as those produced by fungal pathogens. PGIP1 is induced by fungal infection.	cell wall	Symbols: PGIP1, ATPGIP1 | PGIP1 (POLYGALACTURONASE INHIBITING PROTEIN 1); protein binding | chr5:2132350-2133587 FORWARD	cell wall.degradation.pectate lyases and polygalacturonases	10.6.3	1169	0	0.0747589	0	0.402887	0.67627	0.0638456	0.353338	0.785683	0.757657	0.939622	0.574308	0.546064	0.0719895	0	0	0.0249196	0.381001	0.632226	0.686665	0.0239965	3.15489	4.12273	4.38099	-0.422689	0.997034	1.25787	-3.6542	-0.260683	-4.62076	-4.87957	0.00699583	3.32565e-05	3.50721e-06	1	0.287873	0.0874303	0.00381686	1	1.66469e-05	1.77547e-06
AT5G09280	pectate lyase family protein; FUNCTIONS IN: lyase activity, pectate lyase activity; INVOLVED IN: biological_process unknown; LOCATED IN: cellular_component unknown; EXPRESSED IN: pollen tube; CONTAINS InterPro DOMAIN/s: Pectin lyase fold/virulence factor (InterPro:IPR011050), AmbAllergen (InterPro:IPR018082), Pectate lyase/Amb allergen (InterPro:IPR002022), Pectin lyase fold (InterPro:IPR012334),…	cell wall	pectate lyase family protein | chr5:2880423-2881597 REVERSE	cell wall.degradation.pectate lyases and polygalacturonases	10.6.3	894	0.195825	0	0	0	0.0680227	0	0	0.0642103	0	0	0.0625807	0.129825	0	0.0727403	0	0.0652749	0.0226742	0.0214034	0.0641352	0.0242468	-1.47148	-1.27042	-0.00786509	-1.27532	0.170243	1.49618	0.166136	-1.30694	-0.00409317	-1.31195	1	1	1	1	1	1	1	1	1	1
AT5G09760	pectinesterase family protein; FUNCTIONS IN: enzyme inhibitor activity, pectinesterase activity; INVOLVED IN: cell wall modification; LOCATED IN: cell wall, chloroplast, plant-type cell wall; EXPRESSED IN: 23 plant structures; EXPRESSED DURING: 13 growth stages; CONTAINS InterPro DOMAIN/s: Pectin lyase fold/virulence factor (InterPro:IPR011050), Pectinesterase inhibitor (InterPro:IPR006501), Pect…	cell wall	pectinesterase family protein | chr5:3032375-3034543 FORWARD	cell wall.pectin*esterases.PME	10.8.1	1906	4.59253	5.08953	6.40458	17.5442	20.6111	17.6995	9.19475	13.2216	8.22503	9.07664	9.65719	10.291	6.66711	3.58244	6.32869	5.36221	18.6183	10.2138	9.67496	5.52608	1.25342	0.715432	0.774779	-0.346519	-0.539251	-0.479894	-1.60139	-0.0593544	-1.06209	-1.12144	0.000331762	0.0480315	0.0295924	0.448658	0.256447	0.327763	3.24435e-06	1	0.00421147	0.00222799
AT5G09870	Encodes a cellulose synthase isomer, related to CESA6.	cell wall	Symbols: CESA5 | CESA5 (CELLULOSE SYNTHASE 5); cellulose synthase/ transferase, transferring glycosyl groups | chr5:3073356-3078262 FORWARD	cell wall.cellulose synthesis.cellulose synthase	10.2.1	3498	102.973	88.1426	131.238	109.576	139.514	88.0776	98.3794	100.186	69.9597	123.486	136.141	148.215	107.612	97.2658	86.3925	107.451	112.389	89.5084	135.947	97.0902	-0.52583	-0.516622	0.220633	-0.563144	0.00918351	0.746443	-0.0373384	-0.737258	-0.0465218	-0.78378	0.187422	0.178266	0.753295	0.137723	1	0.0720756	1	0.522011	1	0.0531907
AT5G10430	Encodes arabinogalactan-protein (AGP4).	cell wall	Symbols: AGP4, ATAGP4 | AGP4 (ARABINOGALACTAN PROTEIN 4) | chr5:3277532-3278313 REVERSE	cell wall.cell wall proteins.AGPs	10.5.1.1	782	0.671614	0.111756	0	0	0	0	0	0.0734066	0	0	0.0715437	0	0	0	0	0.261123	0	0.0244689	0.0238479	0	-4.76769	-2.95379	-2.93527	-4.63432	1.9502	1.96226	0	-0.0167478	-1.86585	-1.87739	0.0657183	0.0372709	0.136527	0.0390854	1	1	1	1	1	1
AT5G10560	glycosyl hydrolase family 3 protein; FUNCTIONS IN: xylan 1,4-beta-xylosidase activity, hydrolase activity, hydrolyzing O-glycosyl compounds; INVOLVED IN: carbohydrate metabolic process; LOCATED IN: plasma membrane, vacuole; EXPRESSED IN: 24 plant structures; EXPRESSED DURING: 13 growth stages; CONTAINS InterPro DOMAIN/s: Glycoside hydrolase, family 3, N-terminal (InterPro:IPR001764), Glycoside hy…	cell wall	glycosyl hydrolase family 3 protein | chr5:3336255-3339366 REVERSE	cell wall.degradation.mannan-xylose-arabinose-fucose	10.6.2	2474	2.05212	3.53246	2.53034	7.13887	10.8892	7.08947	6.51132	7.1929	5.37005	4.99483	5.29169	5.55922	6.1569	3.86394	5.13383	2.70498	8.37251	6.35809	5.28191	5.05156	1.1609	1.10552	0.970223	0.594698	-0.0595649	-0.194874	-0.570479	0.135303	-0.510888	-0.375583	0.000199344	3.7546e-05	0.000325934	0.0459126	1	0.836093	0.0764364	1	0.123	0.341827
AT5G12880	proline-rich family protein; FUNCTIONS IN: molecular_function unknown; INVOLVED IN: biological_process unknown; LOCATED IN: endomembrane system; EXPRESSED IN: 10 plant structures; EXPRESSED DURING: LP.06 six leaves visible, LP.04 four leaves visible, LP.10 ten leaves visible, petal differentiation and expansion stage, LP.08 eight leaves visible; Has 3 Blast hits to 3 proteins in 1 species: Archae…	cell wall	proline-rich family protein | chr5:4068519-4068962 REVERSE	cell wall.cell wall proteins.HRGP	10.5.4	444	0	0	0	0	0	0	0	0	0	0	0	0	0	0	0	0	0	0	0	0	0	0	0	0	0	0	0	0	0	0	1	1	1	1	1	1	1	1	1	1
AT5G13870	EXGT-A4, endoxyloglucan transferase,	cell wall	Symbols: EXGT-A4 | EXGT-A4 (ENDOXYLOGLUCAN TRANSFERASE A4); hydrolase, acting on glycosyl bonds / hydrolase, hydrolyzing O-glycosyl compounds / xyloglucan:xyloglucosyl transferase | chr5:4474976-4477045 REVERSE	cell wall.modification	10.7	1392	30.75	0.125565	0.674576	0.78947	0.393183	1.823	0.254342	0.247431	0.31814	0.197273	0.160768	0.125068	0.18137	0	0.152922	10.5167	1.00188	0.273304	0.161036	0.111431	-3.90812	-5.4628	-6.07179	-6.91631	-1.56299	-2.17668	-3.03139	0.612475	-1.46404	-0.851229	0.00363463	0.00112363	0.000404664	0.000126531	0.644569	0.352215	0.17306	1	0.736734	1
AT5G14380	Encodes an arabinogalactan protein that is expressed in pollen, pollen sac and pollen tube. Loss of AGP6 function results in decreased fertility due to defects in pollen tube growth.	cell wall	Symbols: AGP6 | AGP6 (Arabinogalactan proteins 6) | chr5:4635797-4636676 REVERSE	cell wall.cell wall proteins.AGPs	10.5.1.1	880	0	0	0	0	0	0	0	0	0	0	0	0	0	0	0	0	0	0	0	0	0	0	0	0	0	0	0	0	0	0	1	1	1	1	1	1	1	1	1	1
AT5G14650	polygalacturonase, putative / pectinase, putative; FUNCTIONS IN: polygalacturonase activity; INVOLVED IN: carbohydrate metabolic process; LOCATED IN: endomembrane system; EXPRESSED IN: 7 plant structures; EXPRESSED DURING: F mature embryo stage, LP.02 two leaves visible, petal differentiation and expansion stage; CONTAINS InterPro DOMAIN/s: Pectin lyase fold/virulence factor (InterPro:IPR011050),…	cell wall	polygalacturonase, putative / pectinase, putative | chr5:4724450-4726513 FORWARD	cell wall.degradation.pectate lyases and polygalacturonases	10.6.3	1552	0.112801	0	0	3.38867	0.705297	3.22202	10.7217	9.28376	7.07647	4.60033	4.83049	5.90787	0.27112	1.21512	1.09726	0.0376004	2.43867	9.02731	5.1129	0.861165	5.33989	7.51597	6.82621	4.01632	2.19576	1.50697	-1.30717	0.688736	-3.50225	-2.81347	1.56817e-09	1.70764e-16	6.61152e-14	7.73725e-05	0.00226407	0.0491533	0.129299	1	7.71376e-07	7.81401e-05
AT5G16190	encodes a gene similar to cellulose synthase	cell wall	Symbols: ATCSLA11, CSLA11 | ATCSLA11; cellulose synthase/ transferase, transferring glycosyl groups | chr5:5283550-5286293 REVERSE	cell wall.cellulose synthesis	10.2	1445	2.18077	0.0604797	1.22746	6.89894	6.98605	5.5783	5.02277	6.63423	4.2293	6.93638	8.59534	9.71881	1.92189	0.900066	0.78567	1.15624	6.48776	5.29543	8.41684	1.20254	1.85309	1.87912	2.6826	-0.44176	0.0358114	0.839512	-2.28683	-0.803647	-2.32215	-3.12577	0.00397266	0.0105393	0.000161088	0.796792	1	0.451798	0.00373372	1	0.00312339	4.08407e-05
AT5G16510	reversibly glycosylated polypeptide, putative; FUNCTIONS IN: transferase activity, transferring hexosyl groups; INVOLVED IN: response to salt stress; LOCATED IN: Golgi apparatus, cell junction, plant-type cell wall; EXPRESSED IN: 26 plant structures; EXPRESSED DURING: 15 growth stages; CONTAINS InterPro DOMAIN/s: Alpha-1,4-glucan-protein synthase, UDP-forming (InterPro:IPR004901); BEST Arabidopsi…	cell wall	reversibly glycosylated polypeptide, putative | chr5:5392793-5394568 FORWARD	cell wall.cell wall proteins.RGP	10.5.5	1417	64.3684	56.2474	65.163	53.5123	58.7094	43.612	32.2729	31.558	28.2524	27.8093	33.363	34.647	23.0433	17.531	14.1211	61.9263	51.9446	30.6944	31.9398	18.2318	-0.804836	-1.22726	-1.03876	-2.15221	-0.422897	-0.234395	-1.34791	-0.188499	-0.924996	-1.11349	0.0133273	1.38159e-05	0.000260176	4.4962e-14	0.35324	0.789521	8.13583e-06	1	0.00433292	0.000367545
AT5G17200	glycoside hydrolase family 28 protein / polygalacturonase (pectinase) family protein; FUNCTIONS IN: polygalacturonase activity; INVOLVED IN: carbohydrate metabolic process; LOCATED IN: endomembrane system; EXPRESSED IN: sperm cell, leaf whorl, sepal, pedicel, flower; EXPRESSED DURING: 4 anthesis, petal differentiation and expansion stage; CONTAINS InterPro DOMAIN/s: Pectin lyase fold/virulence fa…	cell wall	glycoside hydrolase family 28 protein / polygalacturonase (pectinase) family protein | chr5:5653524-5655336 REVERSE	cell wall.degradation.pectate lyases and polygalacturonases	10.6.3	1266	0	0	0	0.062003	0	0	0	0	0	0	0	0	0	0	0	0	0.0206677	0	0	0	1.63594	0	0	0	-1.79965	-1.79493	-1.80337	0	0	0	1	1	1	1	1	1	1	1	1	1
AT5G17420	Encodes a xylem-specific cellulose synthase that is phosphorylated on one or more serine residues (on either S185 or one of S180 or S181).	cell wall	Symbols: IRX3, CESA7, ATCESA7, MUR10 | IRX3 (IRREGULAR XYLEM 3); cellulose synthase | chr5:5736630-5741465 REVERSE	cell wall.cellulose synthesis.cellulose synthase	10.2.1	3368	57.8273	44.8902	61.1199	70.1522	84.4655	63.7106	47.9698	54.6088	41.629	63.9426	77.8077	80.2589	54.7462	47.0732	38.1535	54.6125	72.7761	48.0692	74.003	46.6576	-0.158819	-0.424368	0.332214	-0.632816	-0.265677	0.490913	-0.474128	-0.756588	-0.20845	-0.965038	0.922932	0.249164	0.419121	0.0577659	0.780922	0.270498	0.304645	0.334641	0.882998	0.00548067
AT5G18070	encodes a novel protein involved in DNA repair from UV damage. Isolated by functional complementation of E. coli UV-sensitive mutants (UVR genes).	cell wall	Symbols: DRT101 | DRT101 (DNA-DAMAGE-REPAIR/TOLERATION 101); intramolecular transferase, phosphotransferases / magnesium ion binding | chr5:5981007-5982934 FORWARD	cell wall.precursor synthesis	10.1	1928	6.90099	20.4431	5.73623	21.7818	24.2555	22.7236	11.8137	14.083	9.69309	9.97008	9.80816	10.2639	14.3606	14.0988	13.433	11.0268	22.9203	11.8633	10.0141	13.9641	0.716759	0.0928578	-0.0164626	0.166925	-0.622401	-0.731733	-0.548328	0.109329	0.0740718	0.183401	0.0286649	1	1	0.825458	0.092082	0.0319125	0.151628	1	1	0.933146
AT5G18690	ARABINOGALACTAN PROTEINS 25 (AGP25); FUNCTIONS IN: molecular_function unknown; INVOLVED IN: biological_process unknown; LOCATED IN: anchored to membrane; EXPRESSED IN: 22 plant structures; EXPRESSED DURING: 13 growth stages; Has 336 Blast hits to 235 proteins in 54 species: Archae - 0; Bacteria - 20; Metazoa - 66; Fungi - 23; Plants - 113; Viruses - 54; Other Eukaryotes - 60 (source: NCBI BLink).	cell wall	Symbols: AGP25, ATAGP25 | AGP25 (ARABINOGALACTAN PROTEINS 25) | chr5:6233519-6234206 REVERSE	cell wall.cell wall proteins.AGPs	10.5.1.1	688	0	0	0	0	0	0	0	0	0.128736	0.0997836	0	0.168697	0	0	0	0	0	0.0429119	0.0894935	0	0	1.69908	2.94418	0	1.97539	3.28667	0	-1.29701	-1.89102	-3.18372	1	1	0.450248	1	1	0.618868	1	1	1	0.610785
AT5G18990	pectinesterase family protein; FUNCTIONS IN: pectinesterase activity; INVOLVED IN: cell wall modification; LOCATED IN: endomembrane system, cell wall, plant-type cell wall; EXPRESSED IN: flower; CONTAINS InterPro DOMAIN/s: Pectin lyase fold/virulence factor (InterPro:IPR011050), Pectinesterase, catalytic (InterPro:IPR000070), Pectin lyase fold (InterPro:IPR012334); BEST Arabidopsis thaliana prote…	cell wall	pectinesterase family protein | chr5:6340076-6341614 FORWARD	cell wall.pectin*esterases.PME	10.8.1	993	0	0	0	0	0	0	0	0	0	0	0	0	0	0	0	0	0	0	0	0	0	0	0	0	0	0	0	0	0	0	1	1	1	1	1	1	1	1	1	1
AT5G19730	pectinesterase family protein; FUNCTIONS IN: pectinesterase activity; INVOLVED IN: cell wall modification; LOCATED IN: cell wall, cytoplasm, plant-type cell wall; EXPRESSED IN: 17 plant structures; EXPRESSED DURING: 8 growth stages; CONTAINS InterPro DOMAIN/s: Pectinesterase, active site (InterPro:IPR018040), Pectin lyase fold/virulence factor (InterPro:IPR011050), Pectinesterase, catalytic (Inte…	cell wall	pectinesterase family protein | chr5:6670458-6673282 FORWARD	cell wall.pectin*esterases.PME	10.8.1	1336	1.57246	0.588726	0.312378	11.1046	8.05671	8.10042	18.1527	23.7178	19.7559	15.724	22.1946	24.8025	2.64561	3.84532	3.87708	0.824522	9.08724	20.5421	20.907	3.456	2.954	4.45515	4.61392	1.7409	1.50233	1.66117	-1.21264	-0.158846	-2.71478	-2.87362	6.19066e-12	6.59975e-25	1.48459e-26	0.000115552	0.000207915	2.64072e-05	0.00504892	1	9.11053e-12	5.0687e-13
AT5G20860	pectinesterase family protein; FUNCTIONS IN: enzyme inhibitor activity, pectinesterase activity; INVOLVED IN: cell wall modification; LOCATED IN: endomembrane system, cell wall, plant-type cell wall; EXPRESSED IN: flower; CONTAINS InterPro DOMAIN/s: Pectinesterase, active site (InterPro:IPR018040), Pectin lyase fold/virulence factor (InterPro:IPR011050), Pectinesterase inhibitor (InterPro:IPR0065…	cell wall	pectinesterase family protein | chr5:7076890-7079077 REVERSE	cell wall.pectin*esterases.PME	10.8.1	1539	0.170631	0	0.135587	0.561049	0.434656	0.290977	0.191707	0.0372995	0.230202	0.0446076	0.181765	0.188537	0.164046	0.0422546	0.0461052	0.102073	0.428894	0.153069	0.138303	0.0841353	1.55371	0.372711	0.476345	-0.59933	-1.20009	-1.09488	-2.18604	-0.104706	-0.98191	-1.08639	0.154143	1	1	0.903393	0.302942	0.280679	0.0237931	1	0.734747	0.6092
AT5G22740	encodes a beta-mannan synthase based on in vitro enzyme assays from heterologously expressed protein	cell wall	Symbols: ATCSLA02, CSLA02, ATCSLA2 | ATCSLA02; mannan synthase/ transferase, transferring glycosyl groups | chr5:7554928-7560073 REVERSE	cell wall.cellulose synthesis	10.2	2263	30.5962	2.47157	18.2574	87.3063	53.1805	73.0195	39.1905	57.2264	32.6414	49.3875	62.6717	65.0581	15.1726	8.76451	8.99882	17.1084	71.1688	43.0194	59.0391	10.9786	1.40942	0.994936	1.59107	-1.14815	-0.414036	0.182111	-2.55724	-0.596143	-2.14317	-2.73931	0.030722	0.230787	0.0331347	0.15474	0.988365	1	0.00143282	1	0.00894948	0.000605442
AT5G23870	pectinacetylesterase family protein; FUNCTIONS IN: carboxylesterase activity; INVOLVED IN: biological_process unknown; LOCATED IN: plant-type cell wall; EXPRESSED IN: 22 plant structures; EXPRESSED DURING: 13 growth stages; CONTAINS InterPro DOMAIN/s: Pectinacetylesterase (InterPro:IPR004963); BEST Arabidopsis thaliana protein match is: pectinacetylesterase family protein (TAIR:AT3G62060.1); Has …	cell wall	pectinacetylesterase family protein | chr5:8046018-8050175 REVERSE	cell wall.pectin*esterases.acetyl esterase	10.8.2	1540	0.62524	0.45399	0	5.55588	18.3621	5.28265	13.6407	22.1415	10.1798	11.2338	15.113	13.9804	3.00556	2.78699	3.50172	0.359744	9.73356	15.3207	13.4424	3.09809	4.25209	5.26068	5.21399	2.80364	1.0038	0.957243	-1.45397	0.0465537	-2.4576	-2.41103	1.6041e-13	8.33978e-16	1.26081e-15	1.17347e-05	0.189231	0.202319	0.0294739	1	5.18984e-05	7.57791e-05
AT5G25550	leucine-rich repeat family protein / extensin family protein; FUNCTIONS IN: structural constituent of cell wall, protein binding; INVOLVED IN: biological_process unknown; LOCATED IN: endomembrane system; EXPRESSED IN: leaf whorl, petal, flower; EXPRESSED DURING: 4 anthesis, petal differentiation and expansion stage; CONTAINS InterPro DOMAIN/s: Leucine-rich repeat, N-terminal (InterPro:IPR013210),…	cell wall	leucine-rich repeat family protein / extensin family protein | chr5:8894179-8895480 FORWARD	cell wall.cell wall proteins.LRR	10.5.3	1302	0.268921	0.0671222	0	0.301443	0.420361	0.401266	1.40494	1.10223	0.476183	1.10728	1.54693	1.33714	0.45245	0.699245	0.490478	0.112014	0.374357	0.994449	1.33045	0.547391	1.19506	2.93872	3.45235	1.90987	1.75249	2.26717	0.720783	-0.514565	-1.03104	-1.54557	0.287547	1.68803e-05	5.48972e-08	0.0153959	0.00393669	2.6058e-05	0.498583	1	0.104443	0.00337838
AT5G27530	glycoside hydrolase family 28 protein / polygalacturonase (pectinase) family protein; FUNCTIONS IN: polygalacturonase activity; INVOLVED IN: carbohydrate metabolic process; LOCATED IN: cellular_component unknown; CONTAINS InterPro DOMAIN/s: Pectin lyase fold/virulence factor (InterPro:IPR011050), Glycoside hydrolase, family 28 (InterPro:IPR000743), Pectin lyase fold (InterPro:IPR012334), Parallel…	cell wall	glycoside hydrolase family 28 protein / polygalacturonase (pectinase) family protein | chr5:9717503-9721097 FORWARD	cell wall.degradation.pectate lyases and polygalacturonases	10.6.3	1377	0.444979	0.126933	0.0757693	0	0.0441629	0	0	0.0416877	0	0	0	0	0.0611152	0.0472257	0	0.215894	0.014721	0.0138959	0	0.0361136	-3.6652	-3.44979	-5.12037	-2.69445	0.170719	-1.77982	0.972978	1.86153	0.788797	2.65365	0.00707623	0.00377024	0.00611139	0.0205765	1	1	1	1	1	0.951034
AT5G33290	Acts as a xylogalacturonan xylosyltransferase within the XGA biosynthesis pathway. Involved in pectin biosynthesis.	cell wall	Symbols: XGD1 | XGD1 (XYLOGALACTURONAN DEFICIENT 1); UDP-xylosyltransferase/ catalytic | chr5:12558256-12562020 FORWARD	cell wall.pectin synthesis	10.4.4.1	1866	0.0469098	0	0.279567	0	0.0325896	0.0799952	0.0632448	0	0.142396	0.073581	0	0	0.0450995	0.0348498	0.0380256	0.108826	0.0375283	0.0685468	0.024527	0.039325	-1.93927	-0.934147	-2.12223	-1.68456	0.956048	-0.268106	0.18886	1.21351	-0.762467	0.451857	0.323165	0.635641	0.251716	0.25958	1	1	1	1	1	1
AT5G39260	expansin-like protein. Naming convention from the Expansin Working Group (Kende et al, 2004. Plant Mol Bio)	cell wall	Symbols: ATEXPA21, EXP21, ATEXP21, ATHEXP ALPHA 1.20 | ATEXPA21 (ARABIDOPSIS THALIANA EXPANSIN A21) | chr5:15726378-15727458 REVERSE	cell wall.modification	10.7	932	0	0	0	0	0	0	0.126625	0	0	0.07366	0	0	0	0	0	0	0	0.0422084	0.0245533	0	0	2.43923	1.69658	0	2.76101	1.97471	0	0.767296	-2.66381	-1.88982	1	0.797097	1	1	0.980335	1	1	1	0.933981	1
AT5G39320	UDP-glucose 6-dehydrogenase, putative; FUNCTIONS IN: in 6 functions; INVOLVED IN: metabolic process; LOCATED IN: cytosol, nucleus; EXPRESSED IN: 24 plant structures; EXPRESSED DURING: 15 growth stages; CONTAINS InterPro DOMAIN/s: UDP-glucose/GDP-mannose dehydrogenase, N-terminal (InterPro:IPR001732), 6-phosphogluconate dehydrogenase, C-terminal-like (InterPro:IPR008927), UDP-glucose/GDP-mannose d…	cell wall	UDP-glucose 6-dehydrogenase, putative | chr5:15742762-15744943 FORWARD	cell wall.precursor synthesis.UGD	10.1.4	1792	92.3206	43.7941	53.5645	70.436	140.323	54.394	145.609	158.341	129.099	161.82	178.238	186.757	87.1143	69.5296	57.1765	63.2264	88.3843	144.35	175.605	71.2734	-0.0943949	0.964905	1.38152	-0.222275	1.05942	1.47604	-0.127774	-0.416614	-1.18719	-1.60381	1	0.0253876	0.000875931	0.870267	0.0342628	0.00119837	1	1	0.0123532	0.00036457
AT5G39910	glycoside hydrolase family 28 protein / polygalacturonase (pectinase) family protein; FUNCTIONS IN: polygalacturonase activity; INVOLVED IN: carbohydrate metabolic process; LOCATED IN: endomembrane system; CONTAINS InterPro DOMAIN/s: Pectin lyase fold/virulence factor (InterPro:IPR011050), Pectin lyase fold (InterPro:IPR012334), Parallel beta-helix repeat (InterPro:IPR006626), Glycoside hydrolase…	cell wall	glycoside hydrolase family 28 protein / polygalacturonase (pectinase) family protein | chr5:15979412-15981671 REVERSE	cell wall.degradation.pectate lyases and polygalacturonases	10.6.3	1122	0.0780157	0	0.0929896	0.0699607	0.1084	0.0665201	0	0	0	0	0	0	0	0.0579588	0	0.0570018	0.0816268	0	0	0.0193196	0.121775	-2.96189	-2.95434	-1.28596	-3.43898	-3.43296	-1.48702	0	1.86864	1.86342	1	0.452295	0.45023	0.974918	0.420474	0.390512	0.8243	1	1	1
AT5G40730	Encodes an arabinogalactan-protein (AGP24).	cell wall	Symbols: AGP24, ATAGP24 | AGP24 | chr5:16301075-16301520 FORWARD	cell wall.cell wall proteins.AGPs	10.5.1.1	446	0	0	0	0	0	0	0	0	0	0	0	0	0	0	0	0	0	0	0	0	0	0	0	0	0	0	0	0	0	0	1	1	1	1	1	1	1	1	1	1
AT5G41870	glycoside hydrolase family 28 protein / polygalacturonase (pectinase) family protein; FUNCTIONS IN: polygalacturonase activity; INVOLVED IN: carbohydrate metabolic process; LOCATED IN: endomembrane system; EXPRESSED IN: 12 plant structures; EXPRESSED DURING: 6 growth stages; CONTAINS InterPro DOMAIN/s: Pectin lyase fold/virulence factor (InterPro:IPR011050), Glycoside hydrolase, family 28 (InterP…	cell wall	glycoside hydrolase family 28 protein / polygalacturonase (pectinase) family protein | chr5:16758709-16760576 REVERSE	cell wall.degradation.pectate lyases and polygalacturonases	10.6.3	1544	0.680313	4.41494	2.29752	4.32134	2.91458	4.49554	0.95543	1.48715	1.08992	1.15604	1.88423	1.2779	1.1446	0.505413	0.55147	2.46426	3.91048	1.1775	1.43939	0.733829	0.279907	-1.12832	-0.703241	-2.00177	-1.40926	-0.983721	-2.28423	-0.425392	-0.874519	-1.29989	0.878243	0.0443403	0.261264	0.000231399	0.0199726	0.131637	5.85759e-05	1	0.289489	0.0493976
AT5G44030	Encodes a cellulose synthase involved in secondary cell wall biosynthesis. Confers resistance towards bacterial and fungal pathogens, independent of salicylic acid, ethylene and jasmonate signaling.	cell wall	Symbols: CESA4, IRX5, NWS2 | CESA4 (CELLULOSE SYNTHASE A4); cellulose synthase/ transferase, transferring glycosyl groups | chr5:17714645-17719723 FORWARD	cell wall.cellulose synthesis.cellulose synthase	10.2.1	3377	46.4237	35.4282	41.7399	62.1319	74.8583	54.8992	40.9749	46.5249	36.5348	54.6038	64.1479	69.6828	45.0807	38.0704	33.1982	41.1973	63.9632	41.3449	62.8115	38.7831	0.0794378	-0.216072	0.520998	-0.47466	-0.295805	0.441275	-0.554397	-0.737077	-0.258591	-0.995668	1	0.655637	0.0914475	0.137729	0.634848	0.282128	0.136145	0.247928	0.688828	0.00129031
AT5G44830	glycoside hydrolase family 28 protein / polygalacturonase (pectinase) family protein; FUNCTIONS IN: polygalacturonase activity; INVOLVED IN: carbohydrate metabolic process; LOCATED IN: cellular_component unknown; CONTAINS InterPro DOMAIN/s: Pectin lyase fold/virulence factor (InterPro:IPR011050), Pectin lyase fold (InterPro:IPR012334), Glycoside hydrolase, family 28 (InterPro:IPR000743), Parallel…	cell wall	glycoside hydrolase family 28 protein / polygalacturonase (pectinase) family protein | chr5:18100128-18101885 REVERSE	cell wall.degradation.pectate lyases and polygalacturonases	10.6.3	999	0	0	0	0	0	0	0.0590664	0	0	0	0	0.0580898	0	0.0650949	0	0	0	0.0196888	0.0193633	0.0216983	0	1.68476	1.68902	1.68176	1.96103	1.96713	1.9566	-0.0107898	-0.00812899	-0.0189188	1	1	1	1	1	1	1	1	1	1
AT5G47500	pectinesterase family protein; FUNCTIONS IN: pectinesterase activity; INVOLVED IN: cell wall modification; LOCATED IN: endomembrane system, cell wall, plant-type cell wall; EXPRESSED IN: 18 plant structures; EXPRESSED DURING: 12 growth stages; CONTAINS InterPro DOMAIN/s: Pectinesterase, active site (InterPro:IPR018040), Pectin lyase fold/virulence factor (InterPro:IPR011050), Pectinesterase, cata…	cell wall	pectinesterase family protein | chr5:19270959-19272883 REVERSE	cell wall.pectin*esterases.PME	10.8.1	1430	0	0	0	0.603814	0.127578	0	21.0446	50.9009	38.2152	25.0601	37.9893	37.1728	0	0.136426	0.148858	0	0.243797	36.7202	33.4074	0.0950948	4.94572	12.3723	12.3672	3.82348	7.56915	7.57254	-1.01016	-0.00357265	-8.57265	-8.5758	0.00656365	3.35457e-32	2.90998e-32	0.162511	2.74422e-26	1.46755e-26	0.632553	1	2.18673e-28	2.17977e-28
AT5G48070	putative xyloglucan endotransglycosylase/hydrolase, expressed primarily in the stele of mature non-elongating regions of both the main and the lateral root. Is expressed in lateral root primordia but expression ceases after lateral root begins to grow.	cell wall	Symbols: ATXTH20, XTH20 | XTH20 (XYLOGLUCAN ENDOTRANSGLUCOSYLASE/HYDROLASE 20); hydrolase, acting on glycosyl bonds / hydrolase, hydrolyzing O-glycosyl compounds / xyloglucan:xyloglucosyl transferase | chr5:19482106-19483452 FORWARD	cell wall.modification	10.7	1122	414.029	9.11319	48.5406	62.265	63.8475	109.226	87.617	98.8454	65.5987	54.9454	56.8447	59.0144	30.6021	21.3868	35.2882	157.228	78.4462	84.0204	56.9348	29.0924	-1.56824	-1.16076	-1.58527	-2.85906	0.407466	-0.0170615	-1.29092	0.424523	-1.69836	-1.27384	0.0750093	0.317471	0.13298	0.00442628	1	1	0.39478	1	0.180049	0.389707
AT5G48450	Encodes a protein with two DUF26 domains and a signal peptide for secretion. The protein is transported to the apoplast when it is expressed as a GFP fusion protein.	cell wall	Symbols: sks3 | sks3 (SKU5 Similar 3); copper ion binding / oxidoreductase | chr5:19633295-19635664 REVERSE	cell wall.pectin*esterases.misc	10.8.99	1705	3.02902	3.48547	1.59102	21.0397	28.3909	16.9407	45.5101	43.9031	28.8827	42.3986	49.2204	50.5778	22.5567	18.4601	19.0603	2.70184	22.1238	39.432	47.3989	20.0257	2.57897	3.74984	4.1482	2.60409	1.17268	1.57106	0.0268543	-0.398384	-1.14581	-1.54419	1.01725e-16	7.09582e-42	6.53706e-50	1.25826e-21	1.21988e-05	1.01792e-09	1	1	1.82827e-05	3.05979e-09
AT5G49360	Encodes a bifunctional {beta}-D-xylosidase/{alpha}-L-arabinofuranosidase required for pectic arabinan modification. Located in the extracellular matrix. Gene is expressed specifically in tissues undergoing secondary wall thickening. This is a member of glycosyl hydrolase family 3 and has six other closely related members.	cell wall	Symbols: BXL1, ATBXL1 | BXL1 (BETA-XYLOSIDASE 1); hydrolase, hydrolyzing O-glycosyl compounds | chr5:20011879-20016742 REVERSE	cell wall.degradation.mannan-xylose-arabinose-fucose	10.6.2	2708	0.290917	0.193633	0.154113	106.265	90.3426	219.58	261.611	220.119	204.974	104.041	87.1643	77.9828	17.9623	21.2523	56.4398	0.212888	138.729	228.901	89.7295	31.8848	8.87566	9.89831	8.68055	6.89405	1.0279	-0.189735	-1.9765	1.21763	-3.00438	-1.78675	1.257e-45	2.54347e-44	3.52656e-37	1.84014e-26	0.124994	1	0.000368245	0.364684	4.55315e-08	0.00150635
AT5G50750	reversibly glycosylated polypeptide RGP-4 (RGP4)	cell wall	Symbols: RGP4 | RGP4 (REVERSIBLY GLYCOSYLATED POLYPEPTIDE 4); transferase, transferring hexosyl groups | chr5:20640992-20642660 FORWARD	cell wall.cell wall proteins.RGP	10.5.5	1359	4.31549	2.44366	2.30319	7.22	10.829	4.39356	9.98653	12.2496	6.58247	12.2248	14.0794	14.604	15.0477	10.4794	9.60697	3.02078	7.48084	9.60619	13.6361	11.7114	0.776482	1.47985	2.11987	1.59258	0.703729	1.34386	0.816475	-0.640102	0.112738	-0.527366	0.0873328	0.000232954	7.9735e-08	7.41888e-05	0.1898	0.00146155	0.0962289	1	1	0.378083
AT5G51490	pectinesterase family protein; FUNCTIONS IN: enzyme inhibitor activity, pectinesterase activity; INVOLVED IN: cell wall modification; LOCATED IN: endomembrane system, cell wall, plant-type cell wall; EXPRESSED IN: flower; CONTAINS InterPro DOMAIN/s: Pectinesterase, active site (InterPro:IPR018040), Pectin lyase fold/virulence factor (InterPro:IPR011050), Pectinesterase, catalytic (InterPro:IPR000…	cell wall	pectinesterase family protein | chr5:20913553-20915606 REVERSE	cell wall.pectin*esterases.misc	10.8.99	1738	0.151094	0.100567	0.180094	1.21944	1.08468	2.23305	0.746929	0.924805	0.662492	1.422	1.60953	1.70289	0.193684	0.112249	0.244957	0.143918	1.51239	0.778075	1.57814	0.18363	2.92423	2.30058	3.43962	0.0677198	-0.62391	0.516716	-2.86595	-1.14024	-2.23947	-3.37956	1.83244e-06	0.000372513	4.87224e-10	1	0.31984	0.417785	4.98679e-08	0.154907	0.000139521	3.15545e-11
AT5G52560	Encodes a protein with UTP:sugar 1-phosphate uridylyltransferase activity, which has been shown to use a wide range of substrates including glucose-1-P, galactose-1-P, xylose-1-P, arabinose-1-P and glucuronate-1-P. The enzyme was shown to require Mg2+ or Mn2+ for activity.	cell wall	Symbols: ATUSP | ATUSP (ARABIDOPSIS THALIANA UDP-SUGAR PYROPHOSPHORYLASE); UTP-monosaccharide-1-phosphate uridylyltransferase/ UTP:arabinose-1-phosphate uridylyltransferase/ UTP:galactose-1-phosphate uridylyltransferase/ UTP:glucose-1-phosphate uridylyltransferase/ UTP:xy | chr5:21330639-21334811 FORWARD	cell wall.precursor synthesis.NDP sugar pyrophosphorylase.multiple NDP-Sugars	10.1.1.20	2375	9.6932	30.7992	15.9028	53.4763	52.6186	53.2976	44.945	42.1285	42.439	44.1391	43.3679	46.5231	39.9695	33.3226	33.8795	18.7984	53.1309	43.1708	44.6767	35.7239	1.09206	1.12196	1.30263	0.678314	0.0299344	0.210613	-0.41372	-0.180678	-0.443651	-0.624328	0.00040429	3.58962e-05	1.31371e-06	0.0185376	1	0.825129	0.316199	1	0.248707	0.0607468
AT5G53250	ARABINOGALACTAN PROTEIN 22 (AGP22); LOCATED IN: anchored to membrane; EXPRESSED IN: 9 plant structures; EXPRESSED DURING: L mature pollen stage, M germinated pollen stage, 4 anthesis, C globular stage, petal differentiation and expansion stage; CONTAINS InterPro DOMAIN/s: Protein of unknown function DUF1070 (InterPro:IPR009424); BEST Arabidopsis thaliana protein match is: AGP41 (ARABINOGALACTAN-P…	cell wall	Symbols: AGP22, ATAGP22 | AGP22 (ARABINOGALACTAN PROTEIN 22) | chr5:21603620-21604231 FORWARD	cell wall.cell wall proteins.AGPs	10.5.1.1	511	0	0	0	0.153612	0	0	0.230949	0	0	0	0	0	0	0	0	0	0.0512041	0.0769829	0	0	1.63635	2.43924	0	0	0.961248	-1.79506	-1.80349	2.65297	-2.66383	0	1	0.797097	1	1	1	1	1	1	0.933981	1
AT5G53370	PECTIN METHYLESTERASE PCR FRAGMENT F (PMEPCRF); FUNCTIONS IN: pectinesterase activity; INVOLVED IN: cell wall modification; LOCATED IN: cell wall; EXPRESSED IN: 22 plant structures; EXPRESSED DURING: 13 growth stages; CONTAINS InterPro DOMAIN/s: Pectinesterase, active site (InterPro:IPR018040), Pectin lyase fold/virulence factor (InterPro:IPR011050), Pectinesterase, catalytic (InterPro:IPR000070)…	cell wall	Symbols: ATPMEPCRF, PMEPCRF | PMEPCRF (PECTIN METHYLESTERASE PCR FRAGMENT F); pectinesterase | chr5:21649532-21651593 REVERSE	cell wall.pectin*esterases.misc	10.8.1	1978	0.265522	0.17673	0.263737	2.10328	4.42718	1.32065	0.924787	2.26366	1.29855	0.798269	0.820256	0.821481	0.425458	0.131506	0.071745	0.23533	2.61704	1.49566	0.813335	0.20957	2.94658	2.48282	1.74824	-0.546385	-0.46304	-1.19824	-3.50047	0.734988	-3.03512	-2.29997	4.19587e-06	0.000111699	0.0127272	0.810643	0.75146	0.069625	3.06587e-08	1	3.60118e-06	0.00102184
AT5G55590	Encodes a protein with pectin methylesterase activity. No change in activity were detected in mutants defective in this gene, which was interpreted as a result of redundancy of product function with other pectin methylesterases. The gene product is required for pollen separation during normal development. In qrt mutants, the outer walls of the four meiotic products of the pollen mother cell are f…	cell wall	Symbols: QRT1 | QRT1 (QUARTET 1); pectinesterase | chr5:22519911-22521858 FORWARD	cell wall.pectin*esterases.PME	10.8.1	1302	0	0	0	0.301443	0.233534	0.0573238	0.906411	3.52713	2.04078	0.527274	1.84772	1.47085	0	0	0.0544976	0	0.197434	2.15811	1.28195	0.0181659	4.57318	8.14868	7.54075	1.68168	3.72698	3.12687	-2.85437	0.599721	-6.55005	-5.94837	0.0417552	8.96858e-10	7.71456e-08	1	4.13028e-06	0.000170624	0.129902	1	6.479e-10	5.63327e-08
AT5G55720	pectate lyase family protein; FUNCTIONS IN: lyase activity, pectate lyase activity; INVOLVED IN: biological_process unknown; LOCATED IN: endomembrane system; EXPRESSED IN: 13 plant structures; EXPRESSED DURING: 6 growth stages; CONTAINS InterPro DOMAIN/s: Pectin lyase fold/virulence factor (InterPro:IPR011050), AmbAllergen (InterPro:IPR018082), Pectate lyase/Amb allergen (InterPro:IPR002022), Pec…	cell wall	pectate lyase family protein | chr5:22556047-22557725 FORWARD	cell wall.degradation.pectate lyases and polygalacturonases	10.6.3	1408	0.49735	0	0	0.1115	0.345524	0.371057	0	0	0.0629049	0	0	0.0412157	0	0	0	0.165783	0.276027	0.0209683	0.0137386	0	0.174562	-3.10503	-3.16379	-4.86114	-3.37876	-3.43848	-5.41046	0.0612327	-1.94202	-1.87554	1	0.164514	0.163049	0.0535497	0.180936	0.0784502	0.0196826	1	1	1
AT5G55730	fasciclin-like arabinogalactan-protein 1 (Fla1)	cell wall	Symbols: FLA1 | FLA1 (FASCICLIN-LIKE ARAB INOGALACTAN 1) | chr5:22558148-22560461 REVERSE	cell wall.cell wall proteins.AGPs	10.5.1.1	1571	5.23753	3.67151	2.45727	18.6871	18.1159	12.3047	51.7207	62.6292	29.824	73.8076	77.5283	76.7969	9.91012	8.98247	7.0459	3.78877	16.3692	48.058	76.0443	8.64616	1.61639	3.49991	4.30158	0.866569	1.88365	2.68535	-0.74993	-0.801697	-2.63351	-3.43521	5.00835e-06	1.40142e-23	3.91717e-33	0.0195595	5.45546e-08	3.33061e-15	0.0764364	0.338149	4.14585e-14	3.3249e-22
AT5G56320	member of Alpha-Expansin Gene Family. Naming convention from the Expansin Working Group (Kende et al, 2004. Plant Mol Bio)	cell wall	Symbols: ATEXPA14, EXP14, ATEXP14, ATHEXP ALPHA 1.5 | ATEXPA14 (ARABIDOPSIS THALIANA EXPANSIN A14) | chr5:22808641-22810237 FORWARD	cell wall.modification	10.7	1203	19.937	4.14082	8.41266	51.8086	39.5305	72.1539	38.3082	39.0328	31.8057	33.2128	22.9276	23.8784	23.3649	23.0821	29.2553	10.8302	54.4977	36.3822	26.6729	25.2341	1.76133	1.489	1.1783	0.799376	-0.271425	-0.58214	-0.9611	0.31071	-0.689662	-0.378951	0.000324446	0.00726385	0.0391495	0.206913	1	0.569863	0.189007	1	0.421098	0.863615
AT5G56540	Encodes arabinogalactan protein (AGP14).	cell wall	Symbols: AGP14, ATAGP14 | AGP14 (ARABINOGALACTAN PROTEIN 14) | chr5:22893151-22893642 FORWARD	cell wall.cell wall proteins.AGPs	10.5.1.1	492	0	0	0	0	0	0	0	0	0	0	0	0	0	0	0	0	0	0	0	0	0	0	0	0	0	0	0	0	0	0	1	1	1	1	1	1	1	1	1	1
AT5G57530	xyloglucan:xyloglucosyl transferase, putative / xyloglucan endotransglycosylase, putative / endo-xyloglucan transferase, putative; FUNCTIONS IN: hydrolase activity, acting on glycosyl bonds, xyloglucan:xyloglucosyl transferase activity, hydrolase activity, hydrolyzing O-glycosyl compounds; INVOLVED IN: carbohydrate metabolic process, cellular glucan metabolic process; LOCATED IN: cell wall, cytop…	cell wall	xyloglucan:xyloglucosyl transferase, putative / xyloglucan endotransglycosylase, putative / endo-xyloglucan transferase, putative | chr5:23300321-23301605 REVERSE	cell wall.modification	10.7	1062	582.321	21.7248	59.5354	264.166	214.904	427.925	327.763	247.832	114.757	175.636	180.274	185.734	79.3219	58.9677	109.307	221.194	302.332	230.117	180.548	82.5321	-0.100639	-0.186769	-0.402226	-1.83462	-0.0861452	-0.301605	-1.73403	0.215459	-1.64787	-1.43241	1	1	0.958448	0.0723113	1	1	0.169601	1	0.188627	0.288531
AT5G60490	FLA12; LOCATED IN: plasma membrane, anchored to membrane; EXPRESSED IN: 22 plant structures; EXPRESSED DURING: 13 growth stages; CONTAINS InterPro DOMAIN/s: FAS1 domain (InterPro:IPR000782); BEST Arabidopsis thaliana protein match is: FLA11 (TAIR:AT5G03170.1); Has 973 Blast hits to 947 proteins in 200 species: Archae - 18; Bacteria - 347; Metazoa - 21; Fungi - 12; Plants - 475; Viruses - 0; Other…	cell wall	Symbols: FLA12 | FLA12 | chr5:24325727-24326702 REVERSE	cell wall.cell wall proteins.AGPs	10.5.1.1	976	0	0	0	0.241278	0.249231	0.0764709	0.181375	0.646971	0.816732	0.844071	1.31843	0.832422	0	0.133258	0	0	0.188993	0.54836	0.998307	0.0444193	4.13561	5.73178	6.77372	2.43584	1.74364	2.79729	-1.61591	-1.0529	-3.3432	-4.39513	0.0924539	9.37723e-05	1.7854e-07	0.810643	0.060807	6.377e-05	0.539991	0.936412	0.00131451	3.99496e-07
AT5G60920	Encodes a glycosylphosphatidylinositol-anchored protein localized primarily in the plasma membrane of the longitudinal sides of root cells. Necessary for oriented cell expansion in Arabidopsis. Cob mutants have abnormal roots that expand radially rather than longitudinally under certain growth conditions.	cell wall	Symbols: COB | COB (COBRA) | chr5:24511196-24514129 REVERSE	cell wall.cellulose synthesis.COBRA	10.2.2	1838	18.5259	23.5838	6.69829	56.6298	58.1323	47.7944	31.4941	30.857	20.48	41.6463	47.759	49.1912	33.0121	25.4741	26.4058	16.2693	54.1855	27.6104	46.1989	28.2973	1.34492	0.70318	1.57886	0.568387	-0.640842	0.234873	-0.775643	-0.875706	-0.134799	-1.01051	2.19342e-05	0.0226787	4.68452e-08	0.0791739	0.0902095	0.802734	0.0256724	0.108116	1	0.00185186
AT5G61840	GUT1; FUNCTIONS IN: glucuronoxylan glucuronosyltransferase activity, catalytic activity; INVOLVED IN: secondary cell wall biogenesis, glucuronoxylan biosynthetic process; LOCATED IN: Golgi apparatus, membrane; EXPRESSED IN: 30 plant structures; EXPRESSED DURING: 14 growth stages; CONTAINS InterPro DOMAIN/s: Exostosin-like (InterPro:IPR004263); BEST Arabidopsis thaliana protein match is: GUT2; cat…	cell wall	Symbols: GUT1 | GUT1; catalytic/ glucuronoxylan glucuronosyltransferase | chr5:24839178-24841940 REVERSE	misc.UDP glucosyl and glucoronyl transferases	26.2	1672	16.1246	28.3819	22.6515	10.4223	16.2942	10.0883	11.258	14.557	11.9188	15.4383	17.9687	16.5904	13.1367	10.5401	11.8826	22.386	12.2683	12.5779	16.6658	11.8531	-1.36092	-0.987967	-0.446832	-1.24077	0.371318	0.912501	0.118483	-0.541169	-0.252827	-0.793996	3.4197e-06	0.000157419	0.125156	1.90598e-06	0.401212	0.00169127	1	0.654552	0.669142	0.00804684
AT5G62150	peptidoglycan-binding LysM domain-containing protein; FUNCTIONS IN: molecular_function unknown; INVOLVED IN: cell wall macromolecule catabolic process; LOCATED IN: endomembrane system; EXPRESSED IN: 15 plant structures; EXPRESSED DURING: 6 growth stages; CONTAINS InterPro DOMAIN/s: Peptidoglycan-binding lysin domain (InterPro:IPR018392); BEST Arabidopsis thaliana protein match is: peptidoglycan-b…	cell wall	peptidoglycan-binding LysM domain-containing protein | chr5:24958241-24958769 FORWARD	cell wall.degradation	10.6	529	0.33094	0	0	0.741927	0.574785	0.846528	0.557726	0.108514	0.502288	0	0.528801	0.219402	4.93162	2.82738	6.3042	0.110313	0.72108	0.389509	0.249401	4.68773	2.04156	1.4585	1.09164	4.85569	-0.575103	-0.94549	2.836	0.36923	3.40702	3.77605	0.138158	0.457896	1	6.98285e-10	0.977286	0.51069	1.0812e-06	1	1.18249e-07	6.87722e-09
AT5G62620	galactosyltransferase family protein; FUNCTIONS IN: transferase activity, transferring hexosyl groups, sugar binding, galactosyltransferase activity; INVOLVED IN: protein amino acid glycosylation; LOCATED IN: chloroplast; EXPRESSED IN: 22 plant structures; EXPRESSED DURING: 13 growth stages; CONTAINS InterPro DOMAIN/s: Galectin, carbohydrate recognition domain (InterPro:IPR001079), Glycosyl trans…	cell wall	galactosyltransferase family protein | chr5:25136751-25139946 FORWARD	cell wall.hemicellulose synthesis	10.3	2613	31.3553	27.4588	29.1481	13.2178	11.7761	11.9108	9.43937	10.523	8.67736	9.16924	9.89192	9.59422	10.5315	10.2535	10.3189	29.3207	12.3016	9.54657	9.5518	10.368	-1.78521	-1.82258	-1.68821	-1.86615	-0.0380601	0.0963178	-0.0816336	-0.134374	-0.0435722	-0.177947	2.74853e-10	9.36735e-14	3.81479e-12	3.0932e-14	1	1	1	1	1	0.875465
AT5G63180	pectate lyase family protein; FUNCTIONS IN: lyase activity, pectate lyase activity; INVOLVED IN: biological_process unknown; EXPRESSED IN: 19 plant structures; EXPRESSED DURING: 13 growth stages; CONTAINS InterPro DOMAIN/s: Pectin lyase fold/virulence factor (InterPro:IPR011050), AmbAllergen (InterPro:IPR018082), Pectate lyase/Amb allergen (InterPro:IPR002022), Pectin lyase fold (InterPro:IPR0123…	cell wall	pectate lyase family protein | chr5:25340954-25343119 REVERSE	cell wall.degradation.pectate lyases and polygalacturonases	10.6.3	1457	26.5545	0.77976	1.21735	33.9412	44.284	37.8044	13.7697	13.7896	6.50446	11.1199	10.5597	10.7142	6.41131	5.93614	7.15889	9.5172	38.6766	11.3546	10.7979	6.50212	1.46158	0.0215725	0.0874231	-0.942014	-1.44032	-1.37446	-2.4041	-0.0658571	-0.963722	-1.02958	0.112655	1	1	0.496187	0.342335	0.355832	0.0461056	1	0.621167	0.578737
AT5G64310	Encodes arabinogalactan-protein (AGP1).	cell wall	Symbols: AGP1, ATAGP1 | AGP1 (ARABINOGALACTAN PROTEIN 1) | chr5:25721933-25722646 FORWARD	cell wall.cell wall proteins.AGPs	10.5.1.1	714	0	0	0	0	0	0	0	0	0	0	0	0	0	0	0	0	0	0	0	0	0	0	0	0	0	0	0	0	0	0	1	1	1	1	1	1	1	1	1	1
AT5G65390	AGP7; LOCATED IN: anchored to membrane; EXPRESSED IN: 18 plant structures; EXPRESSED DURING: 12 growth stages; Has 67907 Blast hits to 26759 proteins in 1358 species: Archae - 408; Bacteria - 17588; Metazoa - 17399; Fungi - 6154; Plants - 9463; Viruses - 2368; Other Eukaryotes - 14527 (source: NCBI BLink).	cell wall	Symbols: AGP7 | AGP7 | chr5:26128584-26129338 REVERSE	cell wall.cell wall proteins.AGPs	10.5.1.1	755	0	0.115752	0	0	0	0	0	0	0	0	0	0.0768632	0	0	0	0.0385842	0	0	0.0256211	0	-2.20949	-2.10634	-0.410643	-2.11159	0	1.96713	0	-1.87809	0	-1.88224	1	1	1	1	1	1	1	1	1	1
AT5G65730	xyloglucan:xyloglucosyl transferase, putative / xyloglucan endotransglycosylase, putative / endo-xyloglucan transferase, putative; FUNCTIONS IN: hydrolase activity, acting on glycosyl bonds, hydrolase activity, hydrolyzing O-glycosyl compounds, xyloglucan:xyloglucosyl transferase activity; INVOLVED IN: response to water deprivation; LOCATED IN: endomembrane system, cell wall, apoplast; EXPRESSED …	cell wall	xyloglucan:xyloglucosyl transferase, putative / xyloglucan endotransglycosylase, putative / endo-xyloglucan transferase, putative | chr5:26299032-26300478 FORWARD	cell wall.modification	10.7	1115	0.157011	0.0783795	0	12.672	21.4888	16.5336	145.058	87.6762	45.7546	232.182	234.777	179.924	43.3232	27.8199	74.7741	0.0784635	16.8981	92.8295	215.628	48.6391	7.12243	9.90478	11.2519	8.79817	2.7944	4.14231	1.68714	-1.3479	-1.10726	-2.45516	1.73371e-25	8.66905e-40	1.28259e-48	1.16402e-32	9.45896e-08	6.77105e-15	0.0017793	0.163241	0.059188	2.28122e-06
[truncated: 21,501 more rows]
