# Supplementary material for: C3 cotyledons are followed by C4 leaves: intra-individual transcriptome analysis of Salsola soda (Chenopodiaceae)
Source: J Exp Bot. 2016 Sep 22;68(2):161–76. doi: 10.1093/jxb/erw343 (PMC5853821; doi:10.1093/jxb/erw343)
Supplement: Supplementary_Table_S5 [file erw343_suppl_supplementary_table_s5.xlsx]

## Sheet: Supplem. S5
Pathway assignment	Gene annotation	Arabidopsis identifier	Expression yS	Expression cot	Expression 1L	Expression 2L	Expression oL	Cot_vs._yS log2FC	1L_vs._yS log2FC	2L_vs._yS log2FC	oL_vs._yS log2FC	1L_vs._Cot log2FC	2L_vs._Cot log2FC	oL_vs._Cot log2FC	1L_vs._2L log2FC	oL_vs._1L logFC	oL_vs._2L log2FC	Cot_vs._yS FDR	1L_vs._yS FDR	2L_vs._yS FDR	oL_vs._yS FDR	1L_vs._Cot FDR	2L_vs._Cot FDR	oL_vs._Cot FDR	1L_vs._2L FDR	oL_vs._1L FDR	oL_vs._2L FDR
Glyoxylate cycle	Isocitrate lyase	AT3G21720	1224.05	1894.02	0.106011	0	0.0499231	-0.00878458	-13.7032	-18.3496	-14.8005	-13.7074	-18.7282	-14.8201	4.90382	-1.1081	3.80152	1	2.64929e-23	5.75824e-27	7.44874e-25	2.7234e-22	1.12042e-26	4.86559e-24	0.487882	0.907458	0.331581
Glyoxylate cycle	Malate synthase	AT5G03860	1959.24	431.941	25.1526	3.92691	19.3521	-2.70408	-6.48411	-9.02978	-7.02801	-3.7801	-6.32611	-4.32403	2.54591	-0.543919	2.002	8.2577e-12	7.32101e-42	2.94662e-64	1.47182e-46	8.60754e-18	1.16317e-38	3.0627e-22	3.20307e-07	0.399671	6.74115e-06
Glyoxylate cycle	PEP carboxykinase (PEP-CK1)	AT4G37870	109.824	2585.13	32.4455	1.60447	6.622	4.08049	-1.92529	-6.12879	-4.42406	-6.00581	-10.2101	-8.50478	4.20404	-2.49891	1.70514	7.03821e-14	0.00100608	6.69156e-20	1.46519e-12	1.84014e-18	2.77783e-37	1.12896e-29	6.7253e-09	8.67719e-05	0.0119822
Glyoxylate cycle	PEP carboxykinase (PEP-CK2)	AT5G65690	44.6386	933.421	12.1746	0.635471	2.56147	3.89722	-2.05203	-6.16926	-4.49738	-5.94932	-10.0686	-8.39522	4.11871	-2.44575	1.673	7.0066e-15	0.000123324	7.37825e-23	7.76892e-15	1.50919e-21	1.37821e-42	3.58724e-34	7.22574e-10	3.01673e-05	0.0101602
Photosynthesis	RuBisCO small subunit 1A	AT1G67090	358.524	7687.5	9141.57	10065.7	4434.17	3.86345	4.44537	4.71432	3.23853	0.581913	0.850868	-0.62492	-0.268955	-1.20683	-1.47579	2.07382e-06	4.73891e-06	1.5049e-06	0.00060719	0.936901	0.6609	0.882179	1	0.380677	0.233252
Photosynthesis	RuBisCO small subunit 3b	AT5G38410	166.731	4389.83	4523.19	4963.03	2239.9	4.15746	4.53187	4.79607	3.35576	0.374395	0.6386	-0.801716	-0.264205	-1.17611	-1.44032	1.98529e-06	1.3746e-05	5.03762e-06	0.000944856	1	0.898505	0.76145	1	0.449102	0.299322
Photorespiration	2-phosphoglycolate phosphatase (PGP1/PGLP1)	AT5G36700	5.61012	147.598	212.008	259.774	149.348	4.42775	5.27232	5.69644	4.60179	0.84359	1.26772	0.173046	-0.424129	-0.670543	-1.09467	1.41781e-28	5.48827e-36	2.33716e-40	3.35287e-29	0.0755661	0.00228871	1	1	0.178668	0.0103363
Photorespiration	Glycolate oxidase (GOX1)	AT3G14420	62.0046	717.733	455.914	426.394	611.575	3.01903	2.68334	2.71674	2.9403	-0.335678	-0.302274	-0.0787139	-0.0334038	0.256964	0.22356	4.49543e-11	5.26789e-08	3.56268e-08	3.63698e-09	0.913396	0.946729	1	1	0.994496	1
Photorespiration	Glycolate oxidase (GOX2)	AT3G14415	25.4521	310.384	188.507	174.476	249.684	3.09386	2.69187	2.71063	2.9299	-0.401958	-0.383193	-0.163929	-0.0187651	0.238029	0.219264	2.10848e-11	6.53425e-08	5.19046e-08	5.8203e-09	0.810287	0.81498	1	1	1	1
Photorespiration	Glycolate oxidase (GOX3)	AT4G18360	15.0785	146.873	90.1915	82.4712	113.329	2.77067	2.38813	2.38889	2.54947	-0.382487	-0.381729	-0.22115	-0.000758171	0.161336	0.160578	6.01288e-10	7.35552e-07	7.09428e-07	1.52717e-07	0.82547	0.797841	1	1	1	1
Photorespiration	Glutamate:glyoxylate aminotransferase (GGT1)	AT1G23310	174.054	620.076	509.466	546.474	655.076	1.20433	1.24155	1.47029	1.43234	0.0373031	0.26605	0.228095	-0.228747	0.190792	-0.0379549	0.00972692	0.0139049	0.00304886	0.00423849	1	0.998436	1	1	1	1
Photorespiration	Glycine decarboxylase P-protein (GDC P-protein)	AT2G26080	36.1829	1591.93	324.458	506.041	620.295	4.91627	2.95113	3.72151	3.72141	-1.9651	-1.19472	-1.19482	-0.770377	0.77028	-9.66685e-05	1.96765e-31	1.87789e-13	1.76369e-19	2.42072e-19	3.5003e-06	0.00792076	0.00797257	0.734326	0.129106	1
Photorespiration	Glycine decarboxylase T-protein (GDC T-protein)	AT1G11860	133.949	484.096	417.164	393.195	269.583	1.18803	1.30532	1.35077	0.503458	0.117457	0.162907	-0.68441	-0.0454492	-0.801867	-0.847316	0.0105978	0.00912375	0.00669772	0.453569	1	1	0.372305	1	0.235231	0.198813
Photorespiration	Glycine decarboxylase L-protein (GDC L-protein)	AT1G48030	197.679	193.379	115.498	117.303	154.844	-0.521733	-0.927132	-0.771796	-0.667527	-0.405565	-0.250227	-0.145957	-0.155337	0.259607	0.10427	0.0897815	1.71702e-05	0.000401483	0.00271979	0.183268	0.5371	0.924643	1	0.4959	1
Photorespiration	Glycine cleavage H-protein (GDC H-protein)	AT1G32470	24.107	1030.84	499.219	509.898	288.104	4.86618	4.14177	4.30424	3.1827	-0.724352	-0.561882	-1.68343	-0.162469	-0.959076	-1.12154	1.59911e-14	4.62001e-09	1.3751e-09	3.77874e-06	0.589799	0.74991	0.0341603	1	0.326095	0.213675
Photorespiration	Glycine cleavage H-protein (GDC H-protein)	AT2G35120	37.6986	93.2493	92.1946	106.083	48.5544	0.679794	0.993366	1.33264	-0.0952868	0.314125	0.653414	-0.774577	-0.339286	-1.08869	-1.42797	0.120818	0.0178019	0.00101649	1	0.842128	0.250513	0.145831	1	0.0198827	0.00124205
Photorespiration	Serine hydroxymethyltransferase (SHMT1)	AT4G37930	89.2329	878.36	341.915	416.445	294.938	2.7426	1.70756	2.12287	1.32744	-1.035	-0.619687	-1.41511	-0.41531	-0.380115	-0.795425	4.23547e-11	8.57441e-05	9.90176e-07	0.00275812	0.0555184	0.352567	0.00371241	1	0.715288	0.166808
Photorespiration	Serine:glyoxylate aminotransferase (AGT1/SGT1)	AT2G13360	34.4291	993.317	420.269	293.606	834.206	4.3279	3.40366	3.01578	4.2153	-0.924256	-1.31214	-0.11262	0.387882	0.811635	1.19952	2.72267e-14	4.20468e-08	8.82943e-07	5.05935e-11	0.309105	0.0775247	1	1	0.378979	0.115103
Photorespiration	Serine:glyoxylate aminotransferase (AGT2/SGT2)	AT4G39660	7.93599	136.707	19.244	13.7997	25.164	3.69651	1.18076	0.832192	1.39866	-2.51609	-2.86467	-2.29817	0.348581	0.217914	0.566496	2.17104e-21	0.00243214	0.0412825	0.000295468	3.11732e-10	6.05518e-13	6.07935e-09	1	0.961875	0.318576
Photorespiration	Serine:glyoxylate aminotransferase (AGT3/SGT3)	AT2G38400	12.8216	260.991	9.2348	4.76132	3.22336	3.91465	-0.609434	-1.42661	-2.30107	-4.52469	-5.34201	-6.21675	0.817283	-1.69193	-0.874642	2.44153e-12	0.459663	0.0240919	0.000212631	3.07963e-11	1.63249e-14	4.39021e-18	1	0.0172996	0.3436
Photorespiration	Serine:glyoxylate aminotransferase (AGT/SGT)	AT3G08860	15.0028	295.799	9.11242	4.17346	3.13736	3.86481	-0.855648	-1.84619	-2.55528	-4.72106	-5.71182	-6.42118	0.990701	-1.69997	-0.709261	1.00187e-11	0.237654	0.00353831	5.74944e-05	1.64521e-11	2.37864e-15	3.58127e-18	1	0.0198522	0.529916
Photorespiration	NADH-dependent hydroxypyruvate reductase (HPR1)	AT1G68010	10.3134	579.072	516.369	519.899	525.639	5.28918	5.44721	5.58906	5.30114	0.158201	0.300056	0.0121301	-0.141854	-0.146071	-0.287925	6.94473e-36	9.25782e-36	3.65855e-37	3.13971e-34	1	0.819071	1	1	1	0.83353
Photorespiration	Glycerate 3-kinase (GLYK)	AT1G80380	2.23224	115.535	47.0823	53.6758	43.4306	5.39954	4.4275	4.74833	4.13709	-0.976443	-0.655575	-1.26688	-0.320864	-0.290433	-0.611297	6.30697e-35	1.26798e-23	2.04848e-26	3.49388e-21	0.0485213	0.247881	0.00508638	1	0.840136	0.297725
C4	Beta carbonic anhydrase (BCA3)	AT1G23730	35.817	146.531	300.232	260.042	237.884	1.57336	2.93798	2.85856	2.44312	1.36485	1.28543	0.869979	0.0794186	-0.494871	-0.415452	3.27e-07	2.28e-25	3.14e-24	2.29e-18	3.8e-06	1.26e-05	0.00573072	1	0.186352	0.31685
C4	PEP carboxylase (PEPC1)	AT1G53310	62.6024	123.392	2027.84	2022.13	1703.44	0.41708	4.78807	4.91371	4.38353	4.37095	4.4966	3.96642	-0.125646	-0.404537	-0.530184	0.337718	1.69252e-40	3.74653e-42	3.03977e-35	8.60378e-34	1.29833e-35	3.52722e-29	1	0.462632	0.256313
C4	PEP carboxylase (PEPC2)	AT2G42600	43.0807	86.6808	1896.4	1914.78	1585.51	0.446125	5.22754	5.37086	4.81734	4.7814	4.92472	4.37121	-0.143321	-0.410197	-0.553518	0.30674	6.87189e-43	1.1572e-44	7.55086e-38	4.22068e-36	5.15907e-38	1.44976e-31	1	0.481711	0.252273
C4	NADP-dependent malate dehydrogenase (NADP-MDH)	AT5G58330	7.74554	138.111	1299.48	1769.41	2640.56	3.60247	7.17057	7.7462	8.0292	3.5675	4.14313	4.42613	-0.575631	0.858622	0.282991	4.21507e-24	4.54973e-74	2.64075e-82	4.00654e-86	2.24245e-25	1.25119e-32	4.48636e-36	0.898883	0.0226375	0.727144
C4	Aspartat aminotransferase (Asp-AT5)	AT4G31990	21.4992	168.901	684.538	1049.84	1033.54	2.40036	4.7501	5.50059	5.18121	2.34905	3.09954	2.78015	-0.750486	0.4311	-0.319386	1.71329e-13	3.46905e-47	8.41009e-59	1.37595e-53	5.72622e-14	6.50011e-23	4.19481e-19	0.320982	0.346304	0.589249
C4	NADP-dependent malate enzyme (NADP-ME1)	AT2G19900	70.7373	111.215	3829.21	3565.15	2157.82	0.193909	5.62885	5.6505	4.64083	5.4349	5.45654	4.44687	-0.0216468	-0.988021	-1.00967	0.957417	3.91984e-27	2.62585e-27	2.07155e-20	1.53874e-24	7.7346e-25	2.42903e-18	1	0.0832196	0.0752779
C4	NADP-dependent malic enzyme (NADP-ME2)	AT5G11670	29.0576	61.8714	2797.77	2622.82	1608.63	0.614081	6.44527	6.4764	5.48493	5.83117	5.86229	4.87083	-0.0311256	-0.960339	-0.991465	0.190552	5.41078e-39	2.71163e-39	6.17814e-31	1.54682e-32	5.54365e-33	4.17326e-25	1	0.0600665	0.0502452
C4	NADP-dependent malic enzyme (NADP-ME4)	AT1G79750	22.5251	52.4022	2693.53	2520	1539.5	0.740151	6.75556	6.78481	5.78738	6.01541	6.04467	5.04724	-0.029254	-0.968175	-0.997429	0.0773243	9.27539e-48	4.48761e-48	2.31719e-38	3.83081e-39	1.41877e-39	2.05479e-30	1	0.0372894	0.0304196
C4	Alanine aminotransferase (Ala-AT1)	AT1G17290	264.441	186.4	595.428	913.388	740.255	-0.991021	1.02001	1.76587	1.16447	2.01092	2.75677	2.15537	-0.745858	0.144454	-0.601405	0.000338916	5.52811e-07	2.97511e-18	1.09242e-08	8.50297e-22	9.48299e-39	6.08823e-25	0.0199979	0.866911	0.0115607
C4	Pyruvate orthophosphat dikinase (PPdK)	AT4G15530	61.5931	640.48	10105.9	11509.2	10704.3	2.76063	7.07392	7.39015	6.99111	4.31337	4.62959	4.23055	-0.316222	-0.0828129	-0.399035	5.09607e-13	6.18535e-52	4.20093e-55	6.54935e-51	3.1114e-24	3.0658e-27	9.31932e-24	1	1	0.606249
C4	Adenosine monophosphate kinase (AMK2)	AT5G47840	7.06821	78.7686	1278.46	1258.39	579.263	3.13662	7.49621	7.6054	6.19678	4.36178	4.47099	3.06235	-0.109205	-1.29943	-1.40864	2.49395e-19	1.34506e-80	2.75722e-82	1.11548e-61	4.16107e-36	7.48485e-38	2.28151e-20	1	0.000143754	3.20916e-05
C4	Pyrophosphatase (PPase6)	AT5G09650	18.1249	398.594	1200.65	1469.58	576.481	4.21687	6.15009	6.57468	4.94589	1.93164	2.35623	0.727431	-0.424587	-1.20421	-1.6288	1.98264e-15	9.79914e-22	8.39379e-24	6.54195e-16	0.00211339	0.000102685	0.424011	1	0.07774	0.0102947
C4	Dicarboxylate transporter (Dit1)	AT5G12860	26.198	190.912	623.969	732.414	495.988	2.39091	4.43246	4.79462	3.9518	2.04149	2.40365	1.56083	-0.36216	-0.480666	-0.842826	3.82684e-12	6.90515e-35	2.27469e-39	4.94397e-29	5.73827e-09	4.23106e-12	9.70827e-06	1	0.340517	0.0332637
C4	Dicarboxylate transporter (Dit2)	AT5G64280	30.6032	73.1845	466.084	523.204	281.673	0.694803	3.69874	3.9985	2.81316	3.0033	3.30306	2.11773	-0.29976	-0.885577	-1.18534	0.0432357	5.97442e-34	1.65504e-38	1.98926e-21	5.22378e-23	3.15034e-27	1.52704e-12	1	0.0074261	0.000161679
C4	Bile acid:sodium symporter family protein (BASS2)	AT2G26900	9.90892	259.99	3291.42	3629.53	2203.04	4.26334	8.25745	8.53125	7.51947	3.99583	4.26964	3.25785	-0.273803	-0.737985	-1.01179	9.52959e-48	6.82313e-238	1.24697e-248	3.68939e-209	2.24326e-83	5.19745e-93	7.93511e-59	1	0.000485598	6.09803e-07
C4	Bile acid:sodium symporter family protein (BASS4)	AT3G56160	4.71351	26.7757	99.0985	108.487	83.9394	2.05823	4.27045	4.53213	3.87405	2.21353	2.47523	1.81712	-0.261695	-0.396416	-0.65811	1.58872e-11	2.45458e-55	5.43507e-61	7.80194e-47	2.19394e-18	1.21617e-22	6.5385e-13	1	0.261272	0.0228678
C4	Sodium:hydrogen antiporter (NHD2)	AT1G49810	182.539	244.387	445.514	683.898	1180.55	-0.0729872	1.11893	1.86796	2.3598	1.19177	1.9408	2.43264	-0.749027	1.24087	0.491845	1	9.3231e-06	9.49728e-14	1.65569e-20	1.20377e-05	9.09911e-14	8.84616e-21	0.122153	3.81254e-06	0.140601
C4	PEP/phosphate translocator (PPT1/CUE1)	AT5G33320	68.0891	116.375	631.164	641.313	562.039	0.35907	3.13946	3.29551	2.82093	2.78069	2.93674	2.46216	-0.156051	-0.318532	-0.474583	0.344621	4.0661e-35	3.92576e-38	3.73428e-29	2.7241e-27	3.04918e-30	3.06445e-22	1	0.434884	0.146869
C4	PEP/phosphate translocator (PPT2)	AT3G01550	4.66541	9.95412	49.1162	45.8134	41.2724	0.640252	3.27203	3.30513	2.8665	2.63128	2.66439	2.22574	-0.0331104	-0.40554	-0.438651	0.0389625	3.61076e-52	3.20932e-53	1.03734e-40	1.81196e-37	1.19098e-38	1.20814e-27	1	0.106225	0.0729318
C4	Triose phosphate translocator (TPT)	AT5G46110	15.875	913.387	1646.54	2000.78	1120.4	5.26822	6.43967	6.85104	5.72125	1.17181	1.58319	0.453399	-0.411372	-0.718415	-1.12979	1.93443e-23	6.11531e-26	3.19367e-28	6.32174e-22	0.0760778	0.0077873	0.744924	1	0.368379	0.0795187
C4	PEP carboxylase kinase (PEPC-K1)	AT1G08650	4.73383	1.33158	2.60408	16.8963	159.827	-2.21045	-0.908965	1.90953	4.8463	1.30222	4.12148	7.0584	-2.81905	5.75591	2.93683	2.43004e-08	0.0256457	1.24901e-07	2.26825e-35	0.0053682	2.17835e-24	1.32517e-57	2.49067e-11	1.91826e-43	2.38777e-15
C4	PEP carboxylase kinase (PEPC-K2)	AT3G04530	3.82069	0.964244	2.02359	12.8829	120.826	-2.32954	-0.917545	1.86465	4.78917	1.41089	4.19437	7.11916	-2.78314	5.70782	2.92463	2.95675e-06	0.112418	0.000147814	5.57136e-20	0.0346879	3.31917e-14	1.27031e-32	6.18203e-06	4.12016e-24	9.23644e-09
C4	PEP carboxylase-related protein (PEPC-RP)	AT3G42628	0	1.53167	256.717	266.081	203.236	4.3128	11.8155	11.9899	11.3453	7.65729	7.84013	7.18054	-0.183112	-0.476963	-0.660075	0.0477373	1.0617e-51	5.3821e-54	4.18161e-46	8.16133e-51	3.58334e-53	1.95244e-45	1	0.377498	0.145891
C4	PPdK-related protein (PPdK-RP1)	AT4G21210	21.972	51.4755	80.4093	95.3741	117.667	0.836694	1.81121	2.18693	2.20272	0.975353	1.35109	1.36688	-0.375735	0.391521	0.0157858	0.0118286	4.10701e-10	5.30372e-14	4.6274e-14	0.00336358	1.32575e-05	9.29995e-06	1	0.397355	1
C4	PPdK-related protein (PPdK-RP2)	AT3G01200	12.735	30.9481	50.4689	61.6173	75.4631	0.858544	1.89345	2.31214	2.31769	1.03668	1.45539	1.46094	-0.418704	0.424247	0.00554314	0.00509493	2.74834e-14	2.27873e-20	2.50949e-20	0.000124148	1.37319e-08	1.03238e-08	1	0.214246	1
